# Supplementary material for: Deep Sequencing of RNA from Blood and Oral Swab Samples Reveals the Presence of Nucleic Acid from a Number of Pathogens in Patients with Acute Ebola Virus Disease and Is Consistent with Bacterial Translocation across the Gut
Source: mSphere. 2017 Aug 23;2(4):e00325-17. doi: 10.1128/mSphereDirect.00325-17 (PMC5566839; doi:10.1128/mSphereDirect.00325-17)
Supplement: TABLE S1 [file sph004172346st1.xls]

## Sheet: annotated_blast
Protein			Identity	Amino acid length	Expect value
hypothetical protein Prevotella loescheii	comp1_c0_seq1	gi|517796893|ref|WP_018967101.1|	96.2	78	7.5e-35
maltose phosphorylase Lachnospiraceae oral taxon 107	comp4_c0_seq1	gi|750153463|ref|WP_040457538.1|	85.5	117	3.6e-49
hypothetical protein Lachnoanaerobaculum saburreum	comp9_c0_seq1	gi|496026228|ref|WP_008750735.1|	97.4	38	2.2e-12
hypothetical protein Streptococcus pneumoniae	comp12_c0_seq1	gi|446117004|ref|WP_000194859.1|	90.9	66	1.1e-26
cell wall protein Streptococcus parasanguinis	comp18_c0_seq1	gi|671602396|ref|WP_031575693.1|	98.6	70	5.8e-31
ATP-dependent metalloprotease Comamonas testosteroni	comp21_c0_seq1	gi|489143679|ref|WP_003053443.1|	98.6	69	6.3e-30
GNAT family acetyltransferase Prevotella buccalis	comp24_c0_seq1	gi|738989246|ref|WP_036871571.1|	88.8	80	1.2e-32
MULTISPECIES: hydroxymethylglutaryl-CoA reductase Staphylococcus	comp46_c0_seq1	gi|488368714|ref|WP_002438099.1|	99.1	113	1.8e-53
multidrug ABC transporter Streptococcus mitis	comp49_c0_seq1	gi|447090560|ref|WP_001167816.1|	98.5	68	7.2e-34
export membrane protein SecD Prevotella sp. oral taxon 473	comp51_c0_seq1	gi|497012573|ref|WP_009436961.1|	98.5	66	3.4e-28
beta-aspartyl peptidase Parvimonas sp. oral taxon 393	comp52_c0_seq1	gi|497053013|ref|WP_009448457.1|	98.7	75	1.9e-35
gliding motility-associated C-terminal domain protein Capnocytophaga sp. CM59	comp61_c0_seq1	gi|402279982|gb|EJU28755.1|	80	70	1.4e-24
immunoglobulin heavy chain variable region, partial Homo sapiens	comp65_c0_seq1	gi|674841578|gb|AIL30899.1|	69.1	68	5.1e-16
ATPase AAA Capnocytophaga gingivalis	comp66_c0_seq1	gi|750055495|ref|WP_040360180.1|	87.6	121	6.5e-54
ATPase AAA Capnocytophaga gingivalis	comp66_c0_seq2	gi|750055495|ref|WP_040360180.1|	90.1	101	6e-45
type I site-specific deoxyribonuclease, HsdR family Prevotella salivae	comp70_c0_seq1	gi|546190868|ref|WP_021825712.1|	98.9	91	3.2e-45
hypothetical protein Wohlfahrtiimonas chitiniclastica	comp75_c0_seq1	gi|516833780|ref|WP_018122159.1|	92.1	76	2.8e-31
hypothetical protein Capnocytophaga sp. CM59	comp77_c0_seq1	gi|497328358|ref|WP_009642571.1|	93.1	72	2.5e-28
oxidoreductase UcpA Streptococcus anginosus 1_2_62CV	comp78_c0_seq1	gi|319812160|gb|EFW08426.1|	86.4	66	1.4e-23
DNA topoisomerase IV subunit A Staphylococcus hominis	comp82_c0_seq1	gi|515742076|ref|WP_017174676.1|	100	59	2e-23
hypothetical protein NTHI477_01474 Haemophilus influenzae	comp83_c0_seq1	gi|759023302|gb|AJO88448.1|	100	83	1.4e-38
hypothetical protein Agrobacterium tumefaciens	comp84_c0_seq1	gi|737258424|ref|WP_035242387.1|	98.7	79	1.8e-36
hypothetical protein Capnocytophaga sp. oral taxon 326	comp85_c0_seq1	gi|496936550|ref|WP_009413793.1|	57.6	66	1.6e-11
phosphoadenosine phosphosulfate reductase Haemophilus parainfluenzae	comp86_c0_seq1	gi|696243806|ref|WP_032822818.1|	100	41	3.2e-18
immunoglobulin heavy chain variable region precursor Macaca mulatta	comp88_c0_seq1	gi|90819469|gb|ABD98406.1|	71.1	83	3.8e-29
cell wall-binding protein Stomatobaculum longum	comp91_c0_seq1	gi|750518180|ref|WP_040800050.1|	97.3	75	2.2e-36
DNA gyrase subunit A Megasphaera micronuciformis	comp97_c0_seq1	gi|493998093|ref|WP_006940718.1|	97.7	88	7.8e-38
TonB-denpendent receptor Riemerella anatipestifer	comp98_c0_seq1	gi|491055637|ref|WP_004917283.1|	49.1	214	7.5e-50
BAAT/acyl-CoA thioester hydrolase C-terminal domain protein Gardnerella vaginalis 315-A	comp105_c0_seq1	gi|333602235|gb|EGL13665.1|	95.8	96	1.3e-44
6-phospho-beta-glucosidase Streptococcus sp. VT 162	comp106_c0_seq1	gi|763141421|ref|WP_044021091.1|	98.9	91	3.4e-47
Transposase, L1 containing protein Cricetulus griseus	comp109_c0_seq1	gi|537166886|gb|ERE73592.1|	46.4	69	4.6e-06
DNA-directed RNA polymerase subunit beta' Catonella morbi	comp127_c0_seq1	gi|556508965|ref|WP_023353866.1|	99.2	133	7.6e-72
hCG2040402, partial Homo sapiens	comp129_c0_seq1	gi|119612501|gb|EAW92095.1|	80	40	4.2e-07
Histone deacetylase complex subunit SAP130 Pteropus alecto	comp133_c0_seq1	gi|431907396|gb|ELK11342.1|	47.2	53	0.0003
hypothetical protein PFFVO_01574 Plasmodium falciparum Vietnam Oak-Knoll (FVO)	comp140_c0_seq1	gi|574751561|gb|ETW19546.1|	76.8	69	3.4e-23
immunoglobulin heavy chain variable region Homo sapiens	comp142_c0_seq1	gi|3135409|gb|AAC39747.1|	75.9	83	3.9e-29
integrase Pseudomonas aeruginosa	comp149_c0_seq1	gi|759864462|ref|WP_043554919.1|	66.2	68	2.2e-16
cobalamin biosynthesis protein CobN Veillonella parvula	comp151_c0_seq1	gi|490832260|ref|WP_004694345.1|	100	71	2.5e-37
cobalamin biosynthesis protein CobN Veillonella sp. 6_1_27	comp151_c0_seq2	gi|495878750|ref|WP_008603329.1|	98.6	71	4.2e-37
secretion protein HylD Sediminibacterium salmoneum	comp158_c0_seq1	gi|739492335|ref|WP_037352079.1|	95.9	74	1.1e-32
glycerol kinase Proteus mirabilis	comp164_c0_seq1	gi|739014573|ref|WP_036895955.1|	97.1	69	2.6e-31
phosphoribosylaminoimidazole carboxylase, catalytic subunit Streptococcus intermedius	comp166_c0_seq1	gi|497253504|ref|WP_009567721.1|	89.5	152	4.2e-66
glycopeptide antibiotics resistance protein Gemella haemolysans	comp169_c0_seq1	gi|489236815|ref|WP_003145085.1|	94	84	2.9e-37
urease accessory protein UreE Haemophilus haemolyticus	comp170_c0_seq1	gi|491857136|ref|WP_005636281.1|	96.3	54	1.2e-20
IgM heavy chain VH1 region precursor Homo sapiens	comp177_c0_seq1	gi|2344954|gb|AAC51707.1|	75	92	5.9e-31
glycosyl transferase family 1 Prevotella histicola	comp183_c0_seq1	gi|647449655|ref|WP_025791258.1|	98.5	68	1.5e-28
hypothetical protein Streptobacillus moniliformis	comp185_c0_seq1	gi|502622287|ref|WP_012859092.1|	65.5	55	2.2e-12
hypothetical protein M91_05496, partial Bos mutus	comp186_c0_seq1	gi|440908804|gb|ELR58788.1|	46.1	102	1.7e-14
hypothetical protein PFMALIP_02476 Plasmodium falciparum MaliPS096_E11	comp187_c0_seq1	gi|574988287|gb|ETW49548.1|	97.9	142	5.8e-73
hypothetical protein Parvimonas micra	comp196_c0_seq1	gi|754559593|ref|WP_041953243.1|	88	158	1.8e-75
hypothetical protein Haemophilus parainfluenzae	comp199_c0_seq1	gi|503831414|ref|WP_014065408.1|	89.9	89	1e-35
hypothetical protein Haemophilus parainfluenzae	comp199_c0_seq2	gi|503831414|ref|WP_014065408.1|	96.2	78	2e-32
ATP-binding cassette protein, ChvD family Prevotella sp. oral taxon 473	comp201_c0_seq1	gi|497013966|ref|WP_009437802.1|	93.9	165	2e-82
peptide chain release factor 1 Capnocytophaga sp. oral taxon 863	comp207_c0_seq1	gi|545386936|ref|WP_021627841.1|	100	72	7.2e-32
peptide chain release factor 1 Capnocytophaga sp. oral taxon 338	comp207_c0_seq2	gi|750053360|ref|WP_040358045.1|	99.3	139	2.6e-70
protein RtcB Capnocytophaga sputigena	comp215_c0_seq1	gi|488756315|ref|WP_002679570.1|	98.6	70	1.1e-34
hypothetical protein Capnocytophaga sp. oral taxon 332	comp215_c0_seq2	gi|497437113|ref|WP_009751311.1|	100	73	7.4e-37
unnamed protein product Canis lupus familiaris	comp236_c0_seq1	gi|2981631|dbj|BAA25253.1|	43.1	51	1.2e-05
beta-carotene 15,15'-monooxygenase Haemophilus parainfluenzae	comp238_c0_seq1	gi|491967468|ref|WP_005697110.1|	83.8	80	1.5e-27
Leucine Rich Repeat Fretibacterium fastidiosum	comp239_c0_seq1	gi|505370051|ref|WP_015557153.1|	86.3	95	2.5e-37
haloacid dehalogenase-like hydrolase Gardnerella vaginalis JCP8522	comp240_c0_seq1	gi|514582317|gb|EPI44764.1|	83.3	84	1.1e-28
PTS system trehalose-specific transporter subunits IIBCA Streptococcus constellatus	comp245_c0_seq1	gi|739711982|ref|WP_037565804.1|	100	73	5.5e-32
transporter, major facilitator family protein Capnocytophaga sp. oral taxon 329 str. F0087	comp246_c0_seq1	gi|725815887|gb|KHE68747.1|	97.4	77	9.5e-35
peptide chain release factor 1 Haemophilus parahaemolyticus	comp249_c0_seq1	gi|491987715|ref|WP_005707125.1|	95.7	70	8.2e-32
hypothetical protein Escherichia coli	comp250_c0_seq1	gi|723109136|ref|WP_033555691.1|	100	72	4e-35
phosphonate transport ATP-binding protein PhnL Escherichia coli	comp250_c0_seq2	gi|545290358|ref|WP_021573014.1|	96.6	116	4.6e-56
preprotein translocase subunit YajC Prevotella multiformis	comp251_c0_seq1	gi|494608755|ref|WP_007367001.1|	100	73	7.4e-32
uridylate kinase Ignatzschineria larvae	comp253_c0_seq1	gi|652485089|ref|WP_026879666.1|	100	88	2.7e-41
DNA-directed RNA polymerase subunit beta' Mannheimia haemolytica	comp254_c0_seq1	gi|757540509|ref|WP_042801706.1|	96.4	55	4.2e-21
peptidase M28 Staphylococcus hominis	comp267_c0_seq1	gi|488379066|ref|WP_002448451.1|	100	92	1.1e-45
hCG1989245, partial Homo sapiens	comp268_c0_seq1	gi|119600525|gb|EAW80119.1|	76.2	80	4.6e-23
PREDICTED: LOW QUALITY PROTEIN: leucine-rich repeat-containing protein 37A3-like, partial Pongo abelii	comp268_c0_seq2	gi|686772255|ref|XP_009234817.1|	78.5	79	9.5e-24
arginine repressor ArgR Dialister micraerophilus	comp269_c0_seq1	gi|494819027|ref|WP_007554435.1|	100	49	1.5e-17
Clp protease ClpX Bacillus thermoamylovorans	comp276_c0_seq1	gi|754485352|ref|WP_041902483.1|	100	32	2.9e-11
NADH-flavin reductase, partial Campylobacter jejuni	comp281_c0_seq1	gi|752333938|ref|WP_041160303.1|	100	51	4.3e-20
1,3-beta-glucan synthase regulator Neisseria sp. GT4A_CT1	comp282_c0_seq1	gi|496670676|ref|WP_009313166.1|	100	46	6.4e-18
DNA-dependent helicase II Providencia alcalifaciens	comp289_c0_seq1	gi|739077671|ref|WP_036948860.1|	97.8	90	4.7e-41
DNA-dependent helicase II Providencia alcalifaciens	comp289_c0_seq2	gi|739077671|ref|WP_036948860.1|	98.8	83	6.4e-37
histidine kinase Streptococcus salivarius	comp295_c0_seq1	gi|739745411|ref|WP_037598353.1|	98.6	71	8.5e-30
MULTISPECIES: dihydrolipoyl dehydrogenase Myroides	comp302_c0_seq1	gi|489077051|ref|WP_002986996.1|	95.9	73	3e-30
MULTISPECIES: dihydrolipoyl dehydrogenase Capnocytophaga	comp302_c0_seq2	gi|512455506|ref|WP_016419601.1|	87.8	82	5.6e-33
ABC transporter permease Gemella haemolysans	comp304_c0_seq1	gi|489236694|ref|WP_003144966.1|	98.5	66	5.3e-26
glycine cleavage system protein T Tannerella sp. oral taxon BU063	comp312_c0_seq1	gi|740168983|ref|WP_038011882.1|	97.4	76	5e-36
hypothetical protein Capnocytophaga sp. oral taxon 380	comp313_c0_seq1	gi|496956232|ref|WP_009419168.1|	100	90	9.2e-44
immunoglobulin heavy chain variable region Homo sapiens	comp314_c0_seq1	gi|91979112|gb|ABE66525.1|	66.7	72	9.8e-21
alanyl tRNA synthetase Solobacterium moorei	comp335_c0_seq1	gi|654613515|ref|WP_028078218.1|	81.7	71	2.9e-22
hypothetical protein Ureaplasma urealyticum	comp336_c0_seq1	gi|501555669|ref|WP_012560179.1|	97.4	77	3.9e-36
MerR family transcriptional regulator Streptococcus sinensis	comp345_c0_seq1	gi|739762318|ref|WP_037614803.1|	100	78	3e-36
aconitate hydratase Lautropia mirabilis	comp356_c0_seq1	gi|491920485|ref|WP_005672965.1|	100	73	6.6e-33
MULTISPECIES: aconitate hydratase Pseudomonas	comp356_c0_seq2	gi|544849451|ref|WP_021264558.1|	95.5	88	8.6e-40
acetyltransferase Treponema sp. OMZ 838	comp359_c0_seq1	gi|763135975|ref|WP_044015651.1|	91.5	82	7.1e-36
peptidase S24-like protein Bacteroides sp. 4_1_36	comp360_c0_seq1	gi|316903636|gb|EFV25482.1|	94.2	69	2.2e-30
esterase Streptococcus sp. AS14	comp361_c0_seq1	gi|497346155|ref|WP_009660368.1|	98.2	56	6.7e-28
MULTISPECIES: polyphosphate kinase Staphylococcus	comp364_c0_seq1	gi|515742412|ref|WP_017175012.1|	100	78	1.9e-35
transcription termination/antitermination factor NusG Prevotella loescheii	comp368_c0_seq1	gi|517797700|ref|WP_018967908.1|	100	80	2.7e-37
hypothetical protein Haemophilus parainfluenzae	comp371_c0_seq1	gi|491965596|ref|WP_005696075.1|	80.8	78	2.4e-25
sulfate adenylyltransferase, small subunit Bordetella pertussis CHLA-11	comp372_c0_seq1	gi|563509478|gb|ETA66033.1|	55.1	136	1.5e-33
2-oxoglutarate oxidoreductase Prevotella nanceiensis	comp373_c0_seq1	gi|517172692|ref|WP_018361510.1|	83.6	73	1e-25
hypothetical protein M91_19605 Bos mutus	comp377_c0_seq1	gi|440896768|gb|ELR48604.1|	66	53	7.9e-09
hypothetical protein Streptococcus sp. 2_1_36FAA	comp389_c0_seq1	gi|496083836|ref|WP_008808343.1|	100	87	6.3e-43
amino acid ABC transporter permease Proteus vulgaris	comp394_c0_seq1	gi|739067142|ref|WP_036938549.1|	100	95	5.3e-43
thiol-disulfide oxidoreductase Capnocytophaga sputigena	comp395_c0_seq1	gi|488757713|ref|WP_002680955.1|	93	114	5.2e-53
MULTISPECIES: diguanylate phosphodiesterase Veillonella	comp401_c0_seq1	gi|491519424|ref|WP_005377055.1|	92.6	68	1e-27
hypothetical protein Capnocytophaga sp. oral taxon 329	comp410_c0_seq1	gi|496867829|ref|WP_009391260.1|	97.5	80	1.8e-37
MoeA N-terminal region (domain I and II) Parvimonas sp. oral taxon 393	comp412_c0_seq1	gi|497053166|ref|WP_009448523.1|	98.8	82	1.9e-36
cell division protein FtsZ Bergeyella zoohelcum	comp417_c0_seq1	gi|488739014|ref|WP_002662397.1|	82	89	3.2e-34
MULTISPECIES: PTS beta-glucoside transporter subunit IIABC Lachnoanaerobaculum	comp419_c0_seq1	gi|494867306|ref|WP_007593403.1|	100	67	1.8e-27
MULTISPECIES: PTS beta-glucoside transporter subunit IIABC Lachnoanaerobaculum	comp419_c0_seq2	gi|494867306|ref|WP_007593403.1|	100	67	1.8e-27
hypothetical protein Providencia alcalifaciens	comp424_c0_seq1	gi|493707486|ref|WP_006657165.1|	100	67	4.3e-31
RecName: Full=Uncharacterized protein UU171 Ureaplasma parvum serovar 3 str. ATCC 700970	comp426_c0_seq1	gi|14195362|sp|Q9PQX2.1|Y171_UREPA	83.1	89	8.8e-32
DNA topoisomerase I Haemophilus parahaemolyticus	comp427_c0_seq1	gi|749589995|ref|WP_040216033.1|	96.2	80	2.1e-40
PREDICTED: natural cytotoxicity triggering receptor 3 ligand 1 Nomascus leucogenys	comp430_c0_seq1	gi|332210463|ref|XP_003254329.1|	47.3	55	4.6e-07
hypothetical protein Capnocytophaga sp. oral taxon 332	comp436_c0_seq1	gi|496946636|ref|WP_009416656.1|	98.6	74	1.4e-35
hypothetical protein HMPREF9626_0720 Streptococcus parasanguinis F0405	comp441_c0_seq1	gi|311097088|gb|EFQ55323.1|	91.2	68	2.2e-27
hypothetical protein, partial Pectobacterium carotovorum	comp445_c0_seq1	gi|746488294|ref|WP_039525988.1|	51.4	109	8.3e-21
hypothetical protein, partial Staphylococcus aureus	comp449_c0_seq1	gi|760331020|ref|WP_043859227.1|	56.1	57	7.2e-10
ATP F0F1 synthase subunit alpha, partial Campylobacter jejuni	comp466_c0_seq1	gi|695568564|ref|WP_032600105.1|	96.5	86	5.5e-39
glycerol acyltransferase Capnocytophaga sputigena	comp474_c0_seq1	gi|488758463|ref|WP_002681697.1|	97.3	74	1.1e-34
imidazoleglycerol-phosphate synthase HisH Sphingobacterium spiritivorum	comp477_c0_seq1	gi|489099156|ref|WP_003009026.1|	71.9	57	2.1e-15
ORF1 synthetic construct	comp487_c0_seq1	gi|662180270|gb|AIE45853.1|	42.6	61	1.1e-05
cadmium transporter Leptotrichia buccalis	comp491_c0_seq1	gi|506249320|ref|WP_015769095.1|	97.3	110	3.8e-53
inner membrane protein CreD Pseudomonas alcaligenes	comp495_c0_seq1	gi|545463288|ref|WP_021699906.1|	42.1	145	2.3e-23
sodium:proton antiporter Campylobacter gracilis	comp497_c0_seq1	gi|492518150|ref|WP_005872933.1|	100	46	1.6e-17
glucosamine-6-phosphate deaminase Gemella morbillorum	comp499_c0_seq1	gi|490771624|ref|WP_004633848.1|	93.5	77	8.2e-34
phosphoglucosamine mutase Capnocytophaga sp. oral taxon 324	comp503_c0_seq1	gi|496927884|ref|WP_009411352.1|	89.7	58	1e-20
glutamate dehydrogenase Alistipes timonensis	comp509_c0_seq1	gi|497948687|ref|WP_010262843.1|	81.9	72	9.9e-26
ATP synthase subunit B Leptotrichia trevisanii	comp511_c0_seq1	gi|652352912|ref|WP_026749081.1|	100	85	7.5e-41
DNA polymerase III Campylobacter showae	comp514_c0_seq1	gi|490450216|ref|WP_004321105.1|	100	69	1.2e-28
pol protein Human endogenous retrovirus K	comp519_c0_seq1	gi|4185943|emb|CAA76882.1|	54.2	72	9.7e-10
polynucleotide phosphorylase Streptobacillus moniliformis	comp524_c0_seq1	gi|502621620|ref|WP_012858437.1|	47.3	74	4.9e-07
immunoglobulin A heavy chain variable region, partial Homo sapiens	comp525_c0_seq1	gi|519674108|gb|AGP01639.1|	81	42	1.1e-10
hypothetical protein HMPREF9074_07114 Capnocytophaga sp. oral taxon 329 str. F0087	comp529_c0_seq1	gi|725818838|gb|KHE71242.1|	98.6	70	1.5e-31
hypothetical protein HMPREF9074_07114 Capnocytophaga sp. oral taxon 329 str. F0087	comp529_c0_seq2	gi|725818838|gb|KHE71242.1|	79.1	91	7.5e-34
DNA mismatch repair protein MutS Treponema sp. OMZ 838	comp530_c0_seq1	gi|763135280|ref|WP_044014956.1|	97.1	69	2.2e-30
recombinase RmuC Candidatus Prevotella conceptionensis	comp532_c0_seq1	gi|518016945|ref|WP_019187153.1|	80	75	3.9e-25
CAAX amino terminal protease Capnocytophaga gingivalis	comp536_c0_seq1	gi|488746875|ref|WP_002670198.1|	74	73	4.4e-21
AGAP003036-PA Anopheles gambiae str. PEST	comp540_c0_seq1	gi|58382289|ref|XP_311841.2|	98.1	54	6.5e-22
ORF2 synthetic construct	comp541_c0_seq1	gi|662180271|gb|AIE45854.1|	39.1	87	1.4e-09
head protein Providencia rustigianii	comp542_c0_seq1	gi|493868152|ref|WP_006814752.1|	91.4	58	6.7e-24
hypothetical protein Gemella haemolysans	comp546_c0_seq2	gi|489238941|ref|WP_003147187.1|	97.2	107	6e-51
hCG2045590 Homo sapiens	comp549_c0_seq2	gi|119613688|gb|EAW93282.1|	100	41	6.8e-16
hypothetical protein HMPREF1124_0451 Streptococcus infantis X	comp556_c0_seq1	gi|343398790|gb|EGV11318.1|	92.9	42	5.5e-12
Holliday junction resolvase Streptococcus sanguinis	comp561_c0_seq1	gi|488982699|ref|WP_002893510.1|	100	86	7e-39
capsular biosynthesis protein Staphylococcus epidermidis	comp562_c0_seq1	gi|695604226|ref|WP_032604848.1|	100	67	6.2e-31
triosephosphate isomerase Capnocytophaga sp. CM59	comp579_c0_seq1	gi|497326891|ref|WP_009641104.1|	98.3	60	1.2e-24
triose-phosphate isomerase Capnocytophaga granulosa	comp579_c0_seq2	gi|512457095|ref|WP_016420400.1|	97.7	87	2e-40
LacI family transcription regulator Lachnoanaerobaculum sp. ICM7	comp590_c0_seq1	gi|497348491|ref|WP_009662704.1|	100	72	9.2e-32
hypothetical protein Treponema denticola	comp592_c0_seq1	gi|498384431|ref|WP_010698587.1|	95.7	70	6.2e-33
carboxypeptidase Johnsonella ignava	comp593_c0_seq1	gi|491684404|ref|WP_005540542.1|	71.5	130	5.9e-53
UDP-phosphate galactose phosphotransferase Haemophilus influenzae	comp595_c0_seq1	gi|491956368|ref|WP_005690520.1|	100	81	2.2e-37
hypothetical protein Leptotrichia sp. oral taxon 215	comp601_c0_seq1	gi|545660362|ref|WP_021766984.1|	62.9	35	3.1e-05
hypothetical protein Abiotrophia defectiva	comp602_c0_seq1	gi|557369918|ref|WP_023392061.1|	100	77	1.2e-32
4-hydroxybenzoate transporter Klebsiella pneumoniae	comp607_c0_seq1	gi|523671357|ref|WP_020802000.1|	100	68	5.4e-29
PREDICTED: uncharacterized protein LOC100981244 Pan paniscus	comp612_c0_seq1	gi|397507582|ref|XP_003824271.1|	98.3	58	3.3e-27
elongation factor G Elizabethkingia miricola	comp618_c0_seq1	gi|736871964|ref|WP_034871611.1|	100	72	4.1e-32
adenylosuccinate synthetase Gemella sanguinis	comp634_c0_seq1	gi|493408168|ref|WP_006364182.1|	91.5	59	1.6e-22
hypothetical protein Streptococcus oralis	comp640_c0_seq1	gi|446347837|ref|WP_000425692.1|	88.6	79	1.1e-28
ribosome-associated GTPase EngA Fusobacterium nucleatum	comp644_c0_seq1	gi|496295757|ref|WP_009006846.1|	97.1	69	1.7e-30
hypothetical protein Streptobacillus moniliformis	comp647_c0_seq1	gi|502622239|ref|WP_012859046.1|	52	75	2.7e-13
hypothetical protein Fusobacterium periodonticum	comp649_c0_seq1	gi|492801461|ref|WP_005967838.1|	100	50	1.1e-19
acyl-CoA dehydrogenase Providencia alcalifaciens	comp650_c0_seq1	gi|739083031|ref|WP_036954180.1|	100	80	2.8e-37
aldehyde dehydrogenase Lachnoanaerobaculum saburreum	comp654_c0_seq1	gi|496026643|ref|WP_008751150.1|	79.2	77	6.9e-25
IGL@ protein Homo sapiens	comp655_c0_seq1	gi|49256434|gb|AAH73787.1|	75.8	66	1.6e-22
glycoprotease Prevotella buccae	comp662_c0_seq1	gi|763261097|ref|WP_044125700.1|	96.2	26	8.4e-05
hypothetical protein Prevotella sp. oral taxon 299	comp662_c0_seq1	gi|496519633|ref|WP_009227916.1|	100	25	0.00018
immunoglobulin heavy chain variable region, partial Homo sapiens	comp671_c0_seq1	gi|630868592|gb|AHZ09082.1|	76.5	68	6.3e-22
hypothetical protein Capnocytophaga granulosa	comp675_c0_seq1	gi|512456125|ref|WP_016419870.1|	86	86	7.5e-36
hypothetical protein Leptotrichia hofstadii	comp679_c0_seq1	gi|493858999|ref|WP_006805823.1|	88.1	118	6.9e-53
magnesium/nickel/cobalt transporter CorA Haemophilus parainfluenzae	comp687_c0_seq1	gi|503830167|ref|WP_014064161.1|	98.9	92	2.7e-44
env protein Human endogenous retrovirus HCML-ARV	comp688_c0_seq1	gi|30026466|gb|AAP06678.1|	76.7	73	1.9e-24
hypothetical protein Granulicatella adiacens	comp692_c0_seq1	gi|491796990|ref|WP_005604990.1|	79.3	87	2e-28
hypothetical protein Granulicatella adiacens	comp692_c0_seq2	gi|491796990|ref|WP_005604990.1|	68.4	79	6.9e-20
DNA polymerase III, alpha subunit Capnocytophaga granulosa	comp693_c0_seq1	gi|512455117|ref|WP_016419428.1|	91.4	81	5.5e-36
Adenosylmethionine-8-amino-7-oxononanoate aminotransferase Wohlfahrtiimonas chitiniclastica	comp695_c0_seq1	gi|495591592|ref|WP_008316171.1|	88.7	106	2.2e-45
hCG2043481 Homo sapiens	comp696_c0_seq1	gi|119623568|gb|EAX03163.1|	89.1	46	9e-14
P-loop ATPase Gardnerella vaginalis AMD	comp699_c0_seq1	gi|296888300|gb|EFH27041.1|	89.6	77	1.7e-31
Hypothetical protein F387_01763 Wohlfahrtiimonas chitiniclastica SH04	comp701_c0_seq1	gi|444508272|gb|ELV08444.1|	98.7	76	6.5e-36
macrolide ABC transporter ATP-binding protein Rothia mucilaginosa	comp702_c0_seq1	gi|491651517|ref|WP_005508238.1|	98.7	77	1.2e-32
transcriptional regulator Streptococcus sanguinis	comp703_c0_seq1	gi|488986914|ref|WP_002897697.1|	78.8	104	3.4e-35
hypothetical protein Capnocytophaga sp. oral taxon 332	comp705_c0_seq1	gi|497437056|ref|WP_009751254.1|	86.1	79	1.3e-29
phosphoribosylformylglycinamidine synthase Dysgonomonas gadei	comp708_c0_seq1	gi|493851497|ref|WP_006798426.1|	78	109	5.1e-42
cell envelope biogenesis protein LolA Prevotella fusca	comp709_c0_seq1	gi|757442322|ref|WP_042740906.1|	96.6	88	5.1e-40
asparaginase Lachnoclostridium phytofermentans	comp713_c0_seq1	gi|501156845|ref|WP_012201415.1|	48.4	124	1e-23
glycosyltransferase, group 2 family protein Streptococcus mitis ATCC 6249	comp718_c0_seq1	gi|304428782|gb|EFM31871.1|	87.3	79	7.8e-32
integral membrane regulatory protein Wzg Streptococcus pneumoniae	comp724_c0_seq1	gi|89994579|emb|CAI34048.2|	53.4	88	1.5e-11
cell wall-binding protein Lachnoanaerobaculum sp. ICM7	comp733_c0_seq1	gi|497349784|ref|WP_009663997.1|	98.9	90	8e-49
4-hydroxybutyrate CoA-transferase Tannerella sp. oral taxon BU063	comp736_c0_seq1	gi|740138056|ref|WP_037984758.1|	100	91	1.2e-44
RNA binding S1 domain protein Streptobacillus moniliformis DSM 12112	comp745_c0_seq1	gi|268315488|gb|ACZ01862.1|	49.5	279	4.9e-71
D-alanine--D-alanine ligase Dialister micraerophilus	comp746_c0_seq1	gi|494818439|ref|WP_007553847.1|	69.9	73	6.2e-23
UbiA prenyltransferase family protein Elizabethkingia meningoseptica	comp754_c0_seq1	gi|510826895|ref|WP_016200030.1|	69.4	49	2.3e-11
hypothetical protein MGK_03643 Candida albicans P57055	comp755_c0_seq1	gi|712881627|gb|KGU29386.1|	100	98	2.7e-48
amidophosphoribosyltransferase Prevotella multiformis	comp756_c0_seq1	gi|494610361|ref|WP_007368607.1|	100	37	2.2e-14
hypothetical protein CTRG_05429 Candida tropicalis MYA-3404	comp762_c0_seq1	gi|255732415|ref|XP_002551131.1|	99.3	141	2.9e-74
autotransporter subunit beta Fusobacterium nucleatum	comp763_c0_seq1	gi|492648289|ref|WP_005910748.1|	97.5	118	4.7e-57
hypothetical protein Prevotella denticola	comp764_c0_seq1	gi|490483987|ref|WP_004354282.1|	82.1	67	6.8e-21
MULTISPECIES: hypothetical protein Streptococcus	comp765_c0_seq1	gi|489119373|ref|WP_003029214.1|	98.9	94	3.6e-44
4-amino-4-deoxy-L-arabinose transferase Providencia alcalifaciens	comp766_c0_seq1	gi|739084170|ref|WP_036955307.1|	92.3	182	4.4e-89
thiamine pyrophosphokinase Prevotella amnii	comp767_c0_seq1	gi|738970768|ref|WP_036854462.1|	98.7	76	1.2e-34
tRNA(Ile)-lysidine synthetase Capnocytophaga sp. oral taxon 338	comp771_c0_seq1	gi|497432078|ref|WP_009746276.1|	85.2	88	1.1e-35
hypothetical protein PFTANZ_03090, partial Plasmodium falciparum Tanzania (2000708)	comp776_c0_seq1	gi|574974029|gb|ETW36172.1|	78.1	105	9.7e-38
hypothetical protein HMPREF9547_02214 Escherichia coli MS 175-1	comp777_c0_seq1	gi|300316788|gb|EFJ66572.1|	97.8	45	2e-16
hypothetical protein Clostridium kluyveri NBRC 12016	comp779_c0_seq1	gi|219569048|dbj|BAH07032.1|	92	25	0.00041
hypothetical protein Streptococcus mitis	comp784_c0_seq1	gi|446209451|ref|WP_000287306.1|	93	71	5.3e-32
hypothetical protein Streptococcus mitis	comp784_c0_seq2	gi|446209451|ref|WP_000287306.1|	92.3	143	6.7e-74
hypothetical protein Selenomonas noxia	comp786_c0_seq1	gi|493745288|ref|WP_006694331.1|	85.4	48	1.2e-14
50S ribosomal protein L27 Selenomonas noxia	comp786_c0_seq1	gi|493745287|ref|WP_006694330.1|	94.4	36	2.3e-10
peptide chain release factor 2 Streptobacillus moniliformis	comp788_c0_seq1	gi|754174870|ref|WP_041793838.1|	82.4	85	2.9e-32
hypothetical protein Fusobacterium nucleatum	comp789_c0_seq1	gi|552932570|ref|WP_023042115.1|	100	67	7.3e-31
penicillin-binding protein, transpeptidase domain protein Streptococcus australis ATCC 700641	comp790_c0_seq1	gi|319746336|gb|EFV98597.1|	91.5	82	5.2e-32
virion core protein (lumpy skin disease virus) Capnocytophaga cynodegmi	comp793_c0_seq1	gi|754603817|ref|WP_041993653.1|	88.4	86	3e-37
PREDICTED: deoxynucleotidyltransferase terminal-interacting protein 2 Ailuropoda melanoleuca	comp796_c0_seq1	gi|301765120|ref|XP_002917978.1|	30.3	218	4.9e-09
CDP-alcohol phosphatidyltransferase Prevotella pallens	comp798_c0_seq1	gi|492921404|ref|WP_006046435.1|	97.4	76	3.5e-37
hypothetical protein Ignatzschineria larvae	comp813_c0_seq1	gi|652483375|ref|WP_026878003.1|	61.5	117	2e-31
electron transfer flavoprotein subunit alpha Capnocytophaga sp. oral taxon 329	comp814_c0_seq1	gi|496870620|ref|WP_009392193.1|	96.3	107	2.8e-48
hypothetical protein phAPEC8_00180 Escherichia phage phAPEC8	comp826_c0_seq1	gi|448260448|ref|YP_007348548.1|	78.1	105	7.5e-36
MULTISPECIES: 50S ribosomal protein L32 Porphyromonas	comp827_c0_seq1	gi|496999173|ref|WP_009432677.1|	98.2	55	2e-25
phosphoenolpyruvate carboxykinase Riemerella columbina	comp828_c0_seq1	gi|517505276|ref|WP_018675484.1|	73.6	91	9.9e-31
chemotaxis protein CheR Proteus vulgaris	comp829_c0_seq1	gi|739064306|ref|WP_036935717.1|	100	69	6.9e-32
amidohydrolase family protein Prevotella salivae	comp832_c0_seq1	gi|546188561|ref|WP_021824867.1|	100	69	2.8e-30
hypothetical protein Leptotrichia sp. oral taxon 225	comp835_c0_seq1	gi|545662976|ref|WP_021769446.1|	100	94	8e-45
molecular chaperone Skp Riemerella columbina	comp837_c0_seq1	gi|648623735|ref|WP_026315486.1|	60.2	88	1e-24
threonine synthase Capnocytophaga gingivalis	comp838_c0_seq1	gi|488747031|ref|WP_002670352.1|	97.8	91	5e-43
unnamed protein product Homo sapiens	comp839_c0_seq1	gi|28207895|emb|CAD62601.1|	58.5	41	9.7e-06
PREDICTED: LOW QUALITY PROTEIN: uncharacterized protein LOC105077773 Camelus bactrianus	comp841_c0_seq1	gi|743740156|ref|XP_010964544.1|	66.7	42	4.6e-05
membrane protein Bacteroides pyogenes	comp845_c0_seq1	gi|736525546|ref|WP_034540640.1|	91.4	93	6.7e-43
UDP-N-acetylmuramoyl-L-alanyl-D-glutamate--2,6-diaminopimelate ligase Prevotella sp. F0091	comp850_c0_seq1	gi|545433235|ref|WP_021671236.1|	98.5	67	1.4e-29
tyrosyl-tRNA synthetase Prevotella sp. oral taxon 473	comp853_c0_seq1	gi|497013065|ref|WP_009437155.1|	97.4	77	5.6e-37
PREDICTED: uncharacterized protein LOC103481217 Poecilia reticulata	comp854_c0_seq1	gi|658837409|ref|XP_008434773.1|	76.4	72	7.7e-21
PREDICTED: uncharacterized protein LOC103481217 Poecilia reticulata	comp854_c0_seq2	gi|658837409|ref|XP_008434773.1|	61.4	57	3.5e-09
PREDICTED: zinc finger protein 492 Macaca mulatta	comp859_c0_seq1	gi|297276659|ref|XP_001084590.2|	54.8	42	0.00019
hypothetical protein Porphyromonas sp. COT-290 OH860	comp860_c0_seq1	gi|763329364|ref|WP_044187782.1|	88	75	1.5e-32
transketolase Abiotrophia defectiva	comp866_c0_seq1	gi|737382510|ref|WP_035363995.1|	100	120	8.7e-59
ABC transporter substrate-binding protein Clostridiales genomosp. BVAB3	comp870_c0_seq1	gi|502758193|ref|WP_012993177.1|	98.5	65	6.4e-28
hCG2038360, partial Homo sapiens	comp872_c0_seq1	gi|119625906|gb|EAX05501.1|	67.4	46	5.6e-10
excinuclease ABC subunit C Proteus mirabilis	comp878_c0_seq1	gi|490363567|ref|WP_004243286.1|	98.6	74	2.3e-32
threonine dehydratase Corynebacterium freneyi	comp879_c0_seq1	gi|737135181|ref|WP_035122514.1|	94.3	70	2.9e-30
hypothetical protein Ailuropoda melanoleuca	comp880_c0_seq1	gi|253769266|gb|ACT35644.1|	53.1	64	1.9e-07
conserved hypothetical protein; putative membrane protein Acinetobacter baumannii AYE	comp881_c0_seq1	gi|169147635|emb|CAM85498.1|	92.7	41	1.8e-11
S-adenosylmethionine tRNA ribosyltransferase Acinetobacter baumannii	comp881_c0_seq1	gi|447099886|ref|WP_001177142.1|	100	37	3.1e-11
hypothetical protein Acinetobacter baumannii	comp881_c0_seq2	gi|691149022|ref|WP_032061474.1|	100	32	1e-08
hypothetical protein Dialister sp. CAG:588	comp882_c0_seq1	gi|548327777|ref|WP_022513641.1|	98.9	91	1.1e-42
hypothetical protein HMPREF0669_00358 Prevotella sp. oral taxon 299 str. F0039	comp884_c0_seq1	gi|532126197|gb|EFC71686.2|	84.5	116	7.9e-49
hypothetical protein HMPREF9148_00431 Prevotella sp. F0091	comp888_c0_seq1	gi|543975305|gb|ERJ79467.1|	93.9	66	4e-27
hypothetical protein HMPREF9148_00431 Prevotella sp. F0091	comp888_c0_seq2	gi|543975305|gb|ERJ79467.1|	97.3	73	4.3e-31
MULTISPECIES: radical SAM protein Prevotella	comp888_c0_seq2	gi|490482325|ref|WP_004352630.1|	76.3	38	6e-09
hypothetical protein PANDA_021287, partial Ailuropoda melanoleuca	comp894_c0_seq1	gi|281349189|gb|EFB24773.1|	51.2	84	2.5e-09
hypothetical protein Tannerella sp. oral taxon BU063	comp896_c0_seq1	gi|740138402|ref|WP_037985081.1|	80	90	3.8e-30
membrane protein Streptococcus australis	comp897_c0_seq1	gi|493644854|ref|WP_006596483.1|	98.9	90	1.2e-46
membrane protein Prevotella multiformis	comp898_c0_seq1	gi|494609059|ref|WP_007367305.1|	100	58	6.1e-26
peptidyl-arginine deiminase Prevotella melaninogenica	comp899_c0_seq1	gi|503030341|ref|WP_013265317.1|	99	98	5.5e-51
glutamine-dependent NAD(+) synthetase synthase glutamine-hydrolyzing	comp900_c0_seq1	gi|255724018|ref|XP_002546938.1|	97.5	80	6e-40
excinuclease ABC subunit A Prevotella oris	comp901_c0_seq1	gi|490506614|ref|WP_004372662.1|	100	69	4.4e-31
excinuclease ABC subunit A Prevotella salivae	comp901_c0_seq2	gi|494220754|ref|WP_007133919.1|	96.9	96	3e-46
fibronectin-binding protein Clostridiales genomosp. BVAB3	comp905_c0_seq1	gi|502758407|ref|WP_012993391.1|	98.5	68	2.5e-31
colicin transporter Haemophilus parahaemolyticus	comp913_c0_seq1	gi|491982996|ref|WP_005705361.1|	98.7	78	1.5e-35
5-methyltetrahydropteroyltriglutamate--homocysteine methyltransferase Prevotella denticola	comp917_c0_seq1	gi|640640816|ref|WP_025068306.1|	100	70	1.1e-34
hypothetical protein Lachnoanaerobaculum sp. ICM7	comp918_c0_seq1	gi|497349331|ref|WP_009663544.1|	56.7	104	2.2e-23
serine-rich repeat adhesion glycoprotein Streptococcus sp. ACS2	comp919_c0_seq1	gi|576993980|gb|EUC66642.1|	95.7	162	1.9e-85
internalin Gemella haemolysans	comp920_c0_seq1	gi|489238736|ref|WP_003146985.1|	100	79	5e-36
hypothetical protein Haemophilus parainfluenzae	comp921_c0_seq1	gi|491974078|ref|WP_005700156.1|	91.1	90	2.7e-39
membrane protein Prevotella timonensis	comp922_c0_seq1	gi|495400592|ref|WP_008125291.1|	100	68	8.7e-32
MULTISPECIES: transcriptional regulator Peptoniphilus	comp924_c0_seq1	gi|496514317|ref|WP_009222600.1|	100	63	1.4e-25
Os01g0296100 Oryza sativa Japonica Group	comp925_c0_seq1	gi|115436092|ref|NP_001042804.1|	82.1	84	1.6e-30
hypothetical protein Dysgonomonas mossii	comp929_c0_seq1	gi|493898413|ref|WP_006844250.1|	45.5	99	1.1e-20
ORF2 synthetic construct	comp934_c0_seq1	gi|662180271|gb|AIE45854.1|	61.4	70	1.3e-13
Flavodoxin-like protein fold protein Streptococcus anginosus	comp937_c0_seq1	gi|568063877|ref|WP_024051671.1|	98.3	60	2.3e-24
polysaccharide biosynthesis protein Streptococcus anginosus	comp939_c0_seq1	gi|489131018|ref|WP_003040805.1|	74.6	67	1.1e-18
glycerol-3-phosphate dehydrogenase Prevotella veroralis	comp943_c0_seq1	gi|490516888|ref|WP_004382429.1|	100	110	2.2e-53
anaerobic ribonucleoside-triphosphate reductase Gemella haemolysans M341	comp948_c0_seq1	gi|328836795|gb|EGF86445.1|	98.8	85	4e-42
long-chain fatty acid--CoA ligase Prevotella sp. oral taxon 306	comp952_c0_seq1	gi|497004188|ref|WP_009434188.1|	100	79	1.2e-36
ribosome-associated GTPase EngA Prevotella histicola	comp954_c0_seq1	gi|496099440|ref|WP_008823947.1|	100	43	1.3e-17
hypothetical protein Treponema medium	comp956_c0_seq1	gi|513866092|ref|WP_016522380.1|	91.3	184	8e-88
hypothetical protein Prevotella sp. oral taxon 473	comp957_c0_seq1	gi|497012507|ref|WP_009436895.1|	87.1	101	5.6e-43
exonuclease Prevotella nigrescens	comp966_c0_seq1	gi|490499424|ref|WP_004365557.1|	100	61	3.6e-28
collagenase Prevotella oris	comp969_c0_seq1	gi|490509310|ref|WP_004375331.1|	95.5	44	1.2e-13
DNA transporter Enhydrobacter aerosaccus	comp972_c0_seq1	gi|494177420|ref|WP_007115291.1|	97.3	73	2.8e-31
hypothetical protein Thermoanaerobacterium xylanolyticum	comp974_c0_seq1	gi|503553156|ref|WP_013787232.1|	100	80	1.3e-37
glycogen synthase Leptotrichia hofstadii	comp975_c0_seq1	gi|652350530|ref|WP_026746801.1|	96.3	81	6.8e-39
glycogen synthase Leptotrichia hofstadii	comp975_c0_seq2	gi|748630987|ref|WP_039889164.1|	91.3	69	2.2e-30
hypothetical protein Fusobacterium nucleatum	comp976_c0_seq1	gi|492605604|ref|WP_005901187.1|	95.5	66	1.1e-28
phosphorylase Pnp/Udp family protein Streptococcus oligofermentans	comp979_c0_seq1	gi|505418546|ref|WP_015605648.1|	94.6	74	1.9e-32
DNA methylase Haemophilus parainfluenzae	comp981_c0_seq1	gi|491964996|ref|WP_005695608.1|	96.9	98	7.6e-47
DHH family protein Granulicatella adiacens ATCC 49175	comp983_c0_seq1	gi|259036576|gb|EEW37831.1|	98.6	71	2.8e-33
hypothetical protein Streptococcus mitis	comp985_c0_seq1	gi|757663412|ref|WP_042901478.1|	69.7	119	6.8e-35
DNA polymerase III subunit gamma/tau Bacillus thermoamylovorans	comp987_c0_seq1	gi|736763232|ref|WP_034766774.1|	94.9	78	3.7e-34
aldo/keto reductase Streptococcus sp. oral taxon 056	comp997_c0_seq1	gi|497440248|ref|WP_009754446.1|	94.7	75	2.5e-32
hypothetical protein G210_0377 Candida maltosa Xu316	comp1000_c0_seq1	gi|459371050|gb|EMG48958.1|	57	100	4.9e-18
PREDICTED: uncharacterized protein LOC101178785 Nomascus leucogenys	comp1001_c0_seq2	gi|441593627|ref|XP_004087091.1|	92.6	27	0.00056
Vi polysaccharide biosynthesis protein VipA/TviB Tannerella sp. oral taxon BU063	comp1003_c0_seq1	gi|740168960|ref|WP_038011861.1|	98.7	76	5.9e-37
transporter Staphylococcus sp. MDS7B	comp1004_c0_seq1	gi|518673069|ref|WP_019834762.1|	81.6	103	5.9e-40
hypothetical protein Tannerella sp. oral taxon BU063	comp1005_c0_seq1	gi|740153671|ref|WP_037997858.1|	100	131	1e-68
tRNA uridine 5-carboxymethylaminomethyl modification protein Aggregatibacter aphrophilus	comp1006_c0_seq1	gi|491977794|ref|WP_005702417.1|	99.2	125	3.8e-65
isocitrate dehydrogenase Bacteroides acidifaciens	comp1009_c0_seq1	gi|765332833|ref|WP_044655773.1|	97.3	73	6.5e-33
D-alanine--D-alanine ligase Proteus vulgaris	comp1011_c0_seq1	gi|739065474|ref|WP_036936884.1|	97.8	46	1.5e-15
TonB-dependent receptor Prevotella oulorum	comp1016_c0_seq1	gi|640642805|ref|WP_025070012.1|	98.6	72	7.6e-34
hypothetical protein Myroides odoratimimus	comp1017_c0_seq1	gi|742828346|ref|WP_038984843.1|	96.4	84	7.4e-41
phosphate acetyltransferase Gemella bergeri	comp1024_c0_seq1	gi|545645125|ref|WP_021752887.1|	90.4	94	1.3e-41
glutamate--tRNA ligase Tannerella sp. oral taxon BU063	comp1026_c0_seq1	gi|740169329|ref|WP_038012189.1|	97.5	81	1.4e-41
carbohydrate ABC transporter ATP-binding protein, CUT1 family Shinella sp. DD12	comp1030_c0_seq1	gi|601176286|gb|EYR77905.1|	97.1	104	1.4e-49
thiamine biosynthesis protein ApbE Solobacterium moorei	comp1034_c0_seq1	gi|493571876|ref|WP_006525109.1|	100	102	1e-52
gamma-glutamyltranspeptidase Fusobacterium nucleatum	comp1035_c0_seq1	gi|523655717|ref|WP_020789294.1|	95.7	92	3.9e-43
ABC transporter Oribacterium sp. oral taxon 108	comp1036_c0_seq1	gi|496990653|ref|WP_009429246.1|	85.9	142	8.1e-60
B12-dependent methionine synthase Escherichia coli	comp1038_c0_seq1	gi|740510558|ref|WP_038340522.1|	100	71	4.1e-32
sodium:proton antiporter Haemophilus paraphrohaemolyticus	comp1046_c0_seq1	gi|491989947|ref|WP_005708686.1|	97.1	35	9.5e-10
MULTISPECIES: 2', 3'-cyclic nucleotide 2'-phosphodiesterase Staphylococcus	comp1049_c0_seq1	gi|515742900|ref|WP_017175500.1|	100	77	2e-40
fructose-1,6-bisphosphatase Prevotella veroralis	comp1052_c0_seq1	gi|490516333|ref|WP_004381883.1|	98	100	5.2e-49
conserved hypothetical protein Candida tropicalis MYA-3404	comp1057_c0_seq1	gi|255731155|ref|XP_002550502.1|	100	70	4e-32
MULTISPECIES: LemA family protein Porphyromonas	comp1059_c0_seq1	gi|763331567|ref|WP_044189945.1|	66.1	118	3.8e-30
recombinase RecA Stomatobaculum longum	comp1065_c0_seq1	gi|497218982|ref|WP_009533244.1|	100	71	5.1e-30
hypothetical protein HMPREF9332_01697 Alloprevotella rava F0323	comp1066_c0_seq1	gi|355374313|gb|EHG21612.1|	81.1	106	2e-43
hypothetical protein Campylobacter gracilis	comp1069_c0_seq1	gi|492512447|ref|WP_005871334.1|	97	66	7e-30
shikimate 5-dehydrogenase Providencia rettgeri	comp1079_c0_seq1	gi|491045524|ref|WP_004907181.1|	99	100	9.3e-49
signal recognition particle protein Streptococcus anginosus	comp1085_c0_seq1	gi|568063749|ref|WP_024051544.1|	87	108	3e-42
membrane protein Streptococcus cristatus	comp1089_c0_seq1	gi|491769927|ref|WP_005591614.1|	90.9	33	2.3e-08
hypothetical protein HMPREF9420_2661 Prevotella salivae DSM 15606	comp1091_c0_seq1	gi|315663448|gb|EFV03196.1|	80.5	82	1.2e-27
fructose-1,6-bisphosphatase Prevotella histicola	comp1103_c0_seq1	gi|496098529|ref|WP_008823036.1|	100	82	1.2e-39
tRNA nucleotidyltransferase Streptococcus sp. HSISS1	comp1107_c0_seq1	gi|530803999|gb|EQC64052.1|	95.5	89	4.3e-39
oligopeptidase A Klebsiella sp. MS 92-3	comp1109_c0_seq1	gi|328537661|gb|EGF63875.1|	97.3	112	1.8e-58
thiamine biosynthesis protein ThiI Streptococcus gordonii	comp1111_c0_seq1	gi|500813460|ref|WP_012000274.1|	98.6	71	1.6e-32
GTPase HflX Riemerella anatipestifer	comp1113_c0_seq1	gi|491054612|ref|WP_004916260.1|	93.7	79	5.4e-33
transporter Providencia rettgeri	comp1115_c0_seq1	gi|490383146|ref|WP_004262657.1|	83.3	108	6.2e-40
squalene synthase HpnD Neisseria elongata subsp. glycolytica ATCC 29315	comp1117_c0_seq1	gi|291307595|gb|EFE48838.1|	88.7	124	3.2e-56
type III secretion protein Pseudomonas fluorescens FH5	comp1119_c0_seq1	gi|567820963|gb|ETK42179.1|	98.7	77	3e-36
ATP-dependent DNA helicase DinG, partial Escherichia coli	comp1120_c0_seq1	gi|764475426|ref|WP_044382245.1|	100	67	5.6e-31
peptidase Granulicatella elegans	comp1122_c0_seq1	gi|493753795|ref|WP_006702689.1|	96.6	147	4.4e-71
RNA methyltransferase Lactobacillus gigeriorum	comp1126_c0_seq1	gi|495748978|ref|WP_008473557.1|	97.2	107	2.2e-54
hypothetical protein Homo sapiens	comp1127_c0_seq1	gi|51476527|emb|CAH18249.1|	42.6	61	1.2e-05
peptide deformylase Lactobacillus fermentum	comp1128_c0_seq1	gi|489782475|ref|WP_003686366.1|	100	189	5.8e-103
hypothetical protein Prevotella oris	comp1129_c0_seq1	gi|490505365|ref|WP_004371426.1|	100	70	9.9e-31
pilus assembly protein PilQ Morococcus cerebrosus	comp1133_c0_seq1	gi|746364423|ref|WP_039408916.1|	98.8	81	7.4e-38
ribonucleotide-diphosphate reductase subunit alpha Providencia rettgeri	comp1134_c0_seq1	gi|491050543|ref|WP_004912194.1|	100	70	1.1e-32
major facilitator transporter Prevotella saccharolytica	comp1137_c0_seq1	gi|647468830|ref|WP_025797492.1|	75	76	1.8e-21
acyltransferase Streptococcus oligofermentans	comp1139_c0_seq1	gi|505417879|ref|WP_015604981.1|	100	71	5.1e-32
MULTISPECIES: hypothetical protein Prevotella	comp1141_c0_seq1	gi|496530619|ref|WP_009237310.1|	98.8	85	7.5e-41
D-aminoacylase Fusobacterium mortiferum	comp1149_c0_seq1	gi|492558933|ref|WP_005885964.1|	100	80	1.4e-39
DNA topoisomerase IV subunit B Treponema sp. OMZ 838	comp1153_c0_seq1	gi|763136705|ref|WP_044016381.1|	98.6	73	7.7e-34
protease Capnocytophaga gingivalis	comp1156_c0_seq1	gi|488745305|ref|WP_002668642.1|	97.1	68	9.2e-29
phosphoribosylformylglycinamidine synthase Haemophilus parainfluenzae	comp1157_c0_seq1	gi|491968048|ref|WP_005697385.1|	100	125	1.1e-64
membrane protein Acinetobacter baumannii	comp1160_c0_seq1	gi|446939773|ref|WP_001017029.1|	89.6	134	5.7e-59
RNA-binding protein Gemella haemolysans	comp1163_c0_seq1	gi|489237611|ref|WP_003145872.1|	86.7	75	4.2e-27
peptidase S9 Porphyromonas sp. COT-290 OH860	comp1165_c0_seq1	gi|700233685|gb|KGN83194.1|	58.5	82	5e-21
L-asparaginase Prevotella pallens ATCC 700821	comp1167_c0_seq1	gi|339612220|gb|EGQ17033.1|	100	68	5.1e-32
glycosyltransferase, group 2 family protein Prevotella sp. oral taxon 473	comp1168_c0_seq1	gi|497437964|ref|WP_009752162.1|	100	103	6.5e-55
N-acetylmuramoyl-L-alanine amidase Leptotrichia buccalis	comp1169_c0_seq1	gi|502496991|ref|WP_012806401.1|	84.9	119	1.2e-46
conserved hypothetical protein Candida albicans WO-1	comp1173_c0_seq1	gi|238880490|gb|EEQ44128.1|	77.6	67	2.6e-20
cap protein Porcine stool-associated circular virus 5	comp1178_c0_seq1	gi|607069320|ref|YP_009021876.1|	37.8	222	5.8e-32
molybdopterin dinucleotide binding domain protein Campylobacter showae RM3277	comp1180_c0_seq1	gi|255300028|gb|EET79305.1|	90.7	108	1.9e-49
cytochrome oxidase subunit I Neisseria cinerea	comp1184_c0_seq1	gi|489773986|ref|WP_003677885.1|	98.8	84	4e-42
glycosyl transferase family 1 Peptostreptococcaceae bacterium OBRC8	comp1185_c0_seq1	gi|497216031|ref|WP_009530293.1|	86.6	67	1.3e-24
ABC transporter, ATP-binding protein Neisseria sp. HMSC06F02	comp1185_c0_seq2	gi|768688773|gb|KJJ18317.1|	85.1	67	1.4e-21
elongation factor G Cardiobacterium valvarum	comp1190_c0_seq1	gi|494042462|ref|WP_006984583.1|	97.4	78	1.7e-34
elongation factor G Cardiobacterium hominis	comp1190_c0_seq1	gi|490240663|ref|WP_004138922.1|	68.2	22	150
aspartate-semialdehyde dehydrogenase Prevotella amnii	comp1195_c0_seq1	gi|517866072|ref|WP_019036280.1|	100	148	2.2e-78
histidine kinase Capnocytophaga ochracea	comp1203_c0_seq1	gi|506262880|ref|WP_015782655.1|	100	87	1.7e-43
insertase Chryseobacterium palustre	comp1207_c0_seq1	gi|653126720|ref|WP_027376120.1|	83.6	73	2e-29
magnesium transporter Solobacterium moorei F0204	comp1215_c0_seq1	gi|320131727|gb|EFW24289.1|	96.2	104	2.7e-48
1-acylglycerol-3-phosphate O-acyltransferase Gemella haemolysans	comp1216_c0_seq1	gi|489237354|ref|WP_003145619.1|	100	32	6.6e-09
cytidylate kinase Gemella haemolysans	comp1216_c0_seq1	gi|489237016|ref|WP_003145283.1|	94.3	35	5.7e-08
hypothetical protein Prevotella oris	comp1220_c0_seq1	gi|517749176|ref|WP_018919384.1|	89.1	101	1.8e-44
hypothetical protein, partial Ignatzschineria larvae	comp1221_c0_seq1	gi|736855305|ref|WP_034855143.1|	92.4	105	1.1e-49
hypothetical protein, partial Ignatzschineria larvae	comp1221_c0_seq2	gi|736855305|ref|WP_034855143.1|	92.4	105	4.2e-49
Putative transport protein hsrA Wohlfahrtiimonas chitiniclastica	comp1222_c0_seq1	gi|495592147|ref|WP_008316726.1|	78.6	70	2.1e-20
aminoacyl-histidine dipeptidase Riemerella columbina	comp1223_c0_seq1	gi|517505697|ref|WP_018675905.1|	78.4	74	6.4e-28
peptidase M1 Capnocytophaga sp. CM59	comp1224_c0_seq1	gi|497328777|ref|WP_009642990.1|	99.1	114	5.2e-61
DNA recombination protein RmuC Aggregatibacter aphrophilus	comp1230_c0_seq1	gi|491976815|ref|WP_005701737.1|	98.6	69	5.4e-29
phosphate transport regulator Selenomonas noxia	comp1235_c0_seq1	gi|493745176|ref|WP_006694220.1|	91	78	1e-31
Putative protein YbeQ Wohlfahrtiimonas chitiniclastica	comp1242_c0_seq1	gi|495592292|ref|WP_008316871.1|	73.6	72	5.1e-22
Biopolymer transport protein ExbD Wohlfahrtiimonas chitiniclastica	comp1250_c0_seq1	gi|495589864|ref|WP_008314443.1|	100	66	8.3e-27
hypothetical protein Wohlfahrtiimonas chitiniclastica	comp1250_c0_seq1	gi|516833961|ref|WP_018122244.1|	100	47	6e-17
AraC family transcriptional regulator Haemophilus haemolyticus	comp1259_c0_seq1	gi|491853919|ref|WP_005634660.1|	100	70	3.4e-31
flavodoxin Lachnoanaerobaculum sp. ICM7	comp1262_c0_seq1	gi|497348630|ref|WP_009662843.1|	98.5	68	9.8e-31
flavodoxin Lachnoanaerobaculum saburreum	comp1262_c0_seq2	gi|496026249|ref|WP_008750756.1|	100	85	2.6e-41
ribonuclease Finegoldia magna	comp1266_c0_seq1	gi|488927336|ref|WP_002838411.1|	100	155	2.5e-82
50S ribosomal protein L35 Catonella morbi	comp1268_c0_seq1	gi|556510373|ref|WP_023355272.1|	70.6	51	1.5e-09
nucleotide sugar dehydrogenase Capnocytophaga sp. oral taxon 332	comp1270_c0_seq1	gi|496944223|ref|WP_009415708.1|	95.2	84	2.6e-38
amidase Prevotella timonensis	comp1272_c0_seq1	gi|739053233|ref|WP_036927472.1|	97.6	41	2.2e-15
signal peptide peptidase SppA, 67K type Capnocytophaga granulosa	comp1273_c0_seq1	gi|512458646|ref|WP_016420990.1|	95.7	138	3.5e-67
60S ribosomal protein L19 Trichosporon asahii var. asahii CBS 2479	comp1275_c0_seq1	gi|401886537|gb|EJT50565.1|	70.4	81	7.6e-22
ribonuclease R Dialister micraerophilus	comp1283_c0_seq1	gi|494819102|ref|WP_007554510.1|	100	142	9.5e-73
phosphorylase Ruminococcus sp. CAG:108	comp1284_c0_seq1	gi|546660502|ref|WP_021883597.1|	100	53	2e-22
ATP-dependent DNA helicase RecQ Staphylococcus hominis	comp1291_c0_seq1	gi|488379698|ref|WP_002449083.1|	100	72	2.1e-31
heme ABC transporter ATP-binding protein Aggregatibacter sp. oral taxon 458	comp1294_c0_seq1	gi|696449018|ref|WP_033002511.1|	98	51	1.4e-19
hypothetical protein Lactobacillus salivarius	comp1303_c0_seq1	gi|499795077|ref|WP_011475811.1|	100	70	1.5e-29
hypothetical protein Bacteroides nordii	comp1307_c0_seq1	gi|494749060|ref|WP_007484468.1|	41.8	67	3.4e-05
tagatose-bisphosphate aldolase Streptococcus mitis	comp1309_c0_seq1	gi|447151863|ref|WP_001229119.1|	89.7	68	3.5e-25
glycerol-3-phosphate acyltransferase Haemophilus parainfluenzae	comp1316_c0_seq1	gi|696243564|ref|WP_032822601.1|	98.4	122	8e-60
glycerol-3-phosphate O-acyltransferase Haemophilus parainfluenzae ATCC 33392	comp1316_c0_seq2	gi|325159457|gb|EGC71591.1|	100	113	1.9e-55
nicotine adenine dinucleotide glycohydrolase family protein Streptococcus mitis	comp1318_c0_seq1	gi|662350683|gb|KEQ49237.1|	93.9	49	2.4e-19
hypothetical protein Streptococcus oralis	comp1318_c0_seq1	gi|488970748|ref|WP_002881690.1|	100	22	0.00081
RNA helicase Streptococcus gordonii	comp1320_c0_seq1	gi|500812072|ref|WP_012000019.1|	96.7	60	7.6e-22
RESA-like protein Plasmodium falciparum 3D7	comp1321_c0_seq1	gi|86171860|ref|XP_966294.1|	49.4	81	7.7e-11
Hypothetical protein Wohlfahrtiimonas chitiniclastica	comp1322_c0_seq1	gi|495591232|ref|WP_008315811.1|	100	69	4e-32
Hypothetical protein Wohlfahrtiimonas chitiniclastica	comp1322_c0_seq2	gi|495591232|ref|WP_008315811.1|	94.1	135	1.4e-65
TonB-dependent receptor Capnocytophaga sp. oral taxon 863 str. F0517	comp1323_c0_seq1	gi|542964729|gb|ERI63440.1|	78.2	142	1.6e-51
hypothetical protein Streptococcus oligofermentans	comp1326_c0_seq1	gi|505417274|ref|WP_015604376.1|	93.1	72	7e-29
hypothetical protein Klebsiella pneumoniae	comp1333_c0_seq1	gi|694105179|ref|WP_032448121.1|	97.6	41	2.2e-15
MULTISPECIES: hypothetical protein Raoultella	comp1333_c0_seq1	gi|695767242|ref|WP_032690258.1|	100	44	4e-14
hypothetical protein Staphylococcus sp. JGI 0001002-I23	comp1335_c0_seq1	gi|516816170|ref|WP_018113772.1|	100	69	2.4e-29
adhesin Veillonella sp. 3_1_44	comp1338_c0_seq1	gi|495990557|ref|WP_008715136.1|	89.5	76	5.3e-30
hypothetical protein PFFVO_04696 Plasmodium falciparum Vietnam Oak-Knoll (FVO)	comp1340_c0_seq1	gi|574748073|gb|ETW16439.1|	61.4	83	2.7e-19
diaminohydroxyphosphoribosylaminopyrimidine deaminase Fusobacterium periodonticum	comp1340_c0_seq2	gi|492793907|ref|WP_005965925.1|	100	71	2.2e-30
hypothetical protein, partial Megasphaera micronuciformis	comp1341_c0_seq1	gi|493998921|ref|WP_006941532.1|	70	120	2.1e-34
unnamed protein product Homo sapiens	comp1343_c0_seq1	gi|34532236|dbj|BAC86356.1|	53.8	65	3.1e-10
potassium transporter TrkA Porphyromonas sp. KLE 1280	comp1358_c0_seq1	gi|763245296|ref|WP_044114391.1|	100	80	1.1e-36
coenzyme F(420) biosynthesis enzyme Selenomonas sp. CM52	comp1368_c0_seq1	gi|497332149|ref|WP_009646362.1|	100	45	2.6e-16
muramidase-released protein (136 kDa surface protein) Granulicatella adiacens	comp1371_c0_seq1	gi|491800815|ref|WP_005607157.1|	95.7	46	1.5e-15
methionyl-tRNA synthetase Bacteroidetes oral taxon 274	comp1372_c0_seq1	gi|496509210|ref|WP_009217493.1|	98.8	84	8.2e-40
sensor kinase Streptococcus sanguinis	comp1379_c0_seq1	gi|488984144|ref|WP_002894938.1|	95.3	107	1.4e-47
sensor kinase Streptococcus cristatus	comp1379_c0_seq2	gi|491762719|ref|WP_005589490.1|	99.2	131	2.2e-63
hypothetical protein Paenibacillus sophorae	comp1381_c0_seq1	gi|738706674|ref|WP_036605176.1|	69.2	104	9.2e-33
methionine aminopeptidase Prevotella timonensis	comp1382_c0_seq1	gi|640644518|ref|WP_025071588.1|	100	78	2.2e-39
alpha-glucosidase Sphingomonas sp. ATCC 31555	comp1385_c0_seq1	gi|739658457|ref|WP_037513808.1|	88.2	68	4.3e-31
glycosyl hydrolase family 26 Streptococcus oralis	comp1388_c0_seq1	gi|446666508|ref|WP_000743854.1|	48.5	103	5e-20
PREDICTED: LOW QUALITY PROTEIN: RNA-directed DNA polymerase from mobile element jockey-like, partial Meleagris gallopavo	comp1393_c0_seq1	gi|733884191|ref|XP_010707774.1|	69.1	68	3.6e-17
transposon resolvase Micrococcus luteus	comp1399_c0_seq1	gi|738361015|ref|WP_036313342.1|	100	67	2.6e-28
hypothetical protein M413DRAFT_425512 Hebeloma cylindrosporum h7	comp1400_c0_seq1	gi|751695931|gb|KIM45910.1|	48.5	68	6.9e-08
endonuclease Streptococcus agalactiae	comp1401_c0_seq1	gi|694117931|ref|WP_032459752.1|	54.3	94	6.4e-17
PREDICTED: LOW QUALITY PROTEIN: erythroid membrane-associated protein Equus przewalskii	comp1408_c0_seq1	gi|664741327|ref|XP_008527964.1|	80	45	3.9e-13
PREDICTED: LOW QUALITY PROTEIN: erythroid membrane-associated protein Equus przewalskii	comp1408_c0_seq2	gi|664741327|ref|XP_008527964.1|	80	45	3.8e-13
malate synthase A Clostridium ultunense	comp1409_c0_seq1	gi|491749365|ref|WP_005582498.1|	49.3	71	2.1e-10
cysteine synthase Dysgonomonas gadei	comp1417_c0_seq1	gi|493854031|ref|WP_006800929.1|	86.4	66	2.8e-23
ABC transporter ATP-binding protein Solobacterium moorei	comp1418_c0_seq1	gi|493573420|ref|WP_006526620.1|	73.3	116	2.2e-38
hCG2038529, partial Homo sapiens	comp1419_c0_seq1	gi|119593028|gb|EAW72622.1|	61.7	60	1.5e-10
hypothetical protein, partial Veillonella montpellierensis	comp1425_c0_seq1	gi|740314607|ref|WP_038151922.1|	92.7	123	4.6e-63
NADH dehydrogenase Parvimonas sp. oral taxon 110	comp1426_c0_seq1	gi|497418584|ref|WP_009732782.1|	94.4	72	8.9e-30
MULTISPECIES: repressor protein Streptococcus anginosus group	comp1431_c0_seq1	gi|489162393|ref|WP_003072025.1|	95.2	63	1.7e-25
formate transporter Fusobacterium hwasookii	comp1435_c0_seq1	gi|657692402|ref|WP_029492152.1|	97.2	71	1.3e-30
cell division protein MukB Providencia alcalifaciens	comp1439_c0_seq1	gi|493712549|ref|WP_006662158.1|	86.2	109	2.4e-43
D-3-phosphoglycerate dehydrogenase Wohlfahrtiimonas chitiniclastica	comp1440_c0_seq1	gi|495592142|ref|WP_008316721.1|	85.9	92	1.7e-38
nuclease Capnocytophaga sp. CM59	comp1442_c0_seq1	gi|497326733|ref|WP_009640946.1|	100	96	9.4e-48
DNA methyltransferase Prevotella histicola	comp1449_c0_seq1	gi|647453218|ref|WP_025792916.1|	92.2	77	8.2e-34
DNA polymerase I Ignatzschineria larvae	comp1451_c0_seq1	gi|652484131|ref|WP_026878751.1|	94.3	122	5.2e-59
DNA polymerase I Ignatzschineria larvae	comp1451_c0_seq2	gi|652484131|ref|WP_026878751.1|	94.4	72	3.3e-29
peptidase Gemella morbillorum	comp1454_c0_seq1	gi|490770512|ref|WP_004632739.1|	98.8	86	4.1e-41
hypothetical protein HMPREF1121_00392 Porphyromonas sp. KLE 1280	comp1456_c0_seq1	gi|650332523|gb|KDU79653.1|	87.1	62	7.4e-22
ADP-L-glycero-D-mannoheptose-6-epimerase Providencia rettgeri	comp1460_c0_seq1	gi|490385654|ref|WP_004265152.1|	100	92	1.3e-46
hypothetical protein Bacillus thermoamylovorans	comp1462_c0_seq1	gi|754287899|ref|WP_041847505.1|	98.6	73	4.7e-35
aspartate kinase Prevotella oris	comp1473_c0_seq1	gi|490504861|ref|WP_004370929.1|	100	28	2.9e-06
cell division protein FtsK Granulicatella adiacens	comp1474_c0_seq1	gi|491797283|ref|WP_005605259.1|	56.2	112	2.5e-23
TonB-dependent receptor Campylobacter concisus	comp1477_c0_seq1	gi|544652129|ref|WP_021086086.1|	93.7	79	6e-35
MULTISPECIES: tRNA methyltransferase Campylobacter	comp1486_c0_seq1	gi|497336156|ref|WP_009650369.1|	100	113	4.3e-60
transporter, DASS family Veillonella parvula ACS-068-V-Sch12	comp1487_c0_seq1	gi|333975642|gb|EGL76521.1|	81	79	2.1e-24
likely mitochondrial ribosomal protein S4 Candida albicans SC5314	comp1491_c0_seq1	gi|68476945|ref|XP_717450.1|	100	103	1.6e-52
autotransporter subunit beta Fusobacterium necrophorum	comp1494_c0_seq1	gi|737973736|ref|WP_035936395.1|	43.8	73	1.3e-05
hypothetical protein RMDY18_19870 Rothia mucilaginosa DY-18	comp1499_c0_seq1	gi|283135054|dbj|BAI65819.1|	96.2	52	1.8e-21
1-deoxy-D-xylulose 5-phosphate reductoisomerase Veillonella sp. oral taxon 780	comp1502_c0_seq1	gi|496722605|ref|WP_009352754.1|	90.4	52	5.2e-16
hypothetical protein Neisseria elongata	comp1503_c0_seq1	gi|489871579|ref|WP_003775119.1|	83.3	108	4.1e-42
hypothetical protein Porphyromonadaceae bacterium COT-184 OH4590	comp1506_c0_seq1	gi|738940494|ref|WP_036826073.1|	61.4	70	5.3e-16
HTH-type transcriptional regulator GntR Providencia alcalifaciens DSM 30120	comp1512_c0_seq1	gi|212686784|gb|EEB46312.1|	98.2	109	6.8e-53
MULTISPECIES: hypothetical protein Prevotella	comp1513_c0_seq1	gi|492920482|ref|WP_006046131.1|	100	48	1.4e-18
tyrosine recombinase XerC Providencia alcalifaciens PAL-3	comp1516_c0_seq1	gi|573502362|gb|ETT02757.1|	100	93	1.5e-45
pyridoxal phosphate-dependent aminotransferase Capnocytophaga ochracea	comp1520_c0_seq1	gi|506262205|ref|WP_015781980.1|	98.2	57	6.7e-26
glutamate dehydrogenase Proteus hauseri	comp1521_c0_seq1	gi|559235898|ref|WP_023583132.1|	100	106	4.7e-56
ABC transporter related Capnocytophaga ochracea DSM 7271	comp1527_c0_seq1	gi|256582070|gb|ACU93205.1|	99.2	124	5.6e-61
cysteine synthase A Capnocytophaga sp. oral taxon 332	comp1528_c0_seq1	gi|496940784|ref|WP_009414851.1|	100	92	2.7e-44
rod shape-determining protein MreB Granulicatella adiacens	comp1529_c0_seq1	gi|491800621|ref|WP_005606964.1|	100	45	2.3e-15
hypothetical protein Granulicatella adiacens	comp1529_c0_seq1	gi|491800620|ref|WP_005606963.1|	68.8	64	4.4e-14
tRNA nucleotidyltransferase Prevotella sp. oral taxon 473	comp1530_c0_seq1	gi|763185209|ref|WP_044063365.1|	88	83	3e-34
hypothetical protein PFFVO_01406 Plasmodium falciparum Vietnam Oak-Knoll (FVO)	comp1535_c0_seq1	gi|574751732|gb|ETW19695.1|	100	79	5.2e-36
2-phosphosulfolactate phosphatase Solobacterium moorei	comp1539_c0_seq1	gi|493572395|ref|WP_006525619.1|	95.7	70	1.6e-28
hypothetical protein Capnocytophaga gingivalis	comp1543_c0_seq1	gi|488743861|ref|WP_002667207.1|	84.9	86	6.2e-30
hypothetical protein Streptococcus australis	comp1544_c0_seq1	gi|493644313|ref|WP_006595949.1|	96.2	78	1.6e-33
hypothetical protein Elizabethkingia meningoseptica	comp1546_c0_seq1	gi|510826055|ref|WP_016199210.1|	83.3	42	4e-10
TonB-dependent receptor, partial Haemophilus influenzae	comp1553_c0_seq1	gi|696245066|ref|WP_032823884.1|	91.2	80	1.3e-34
tRNA delta(2)-isopentenylpyrophosphate transferase Gemella haemolysans	comp1556_c0_seq1	gi|489238784|ref|WP_003147032.1|	97.1	69	7.6e-31
hypothetical protein Chitinophaga pinensis	comp1557_c0_seq1	gi|502456207|ref|WP_012793324.1|	46.6	73	5.3e-11
hypothetical protein Providencia alcalifaciens	comp1563_c0_seq1	gi|739081530|ref|WP_036952689.1|	99.2	128	5.1e-65
	comp1565_c0_seq1	gi|7513081|pir||S72489	64.1	39	0.00065
hypothetical protein Eubacterium rectale	comp1566_c0_seq1	gi|502258254|ref|WP_012744352.1|	95.9	74	5.9e-34
peptidase Prevotella histicola	comp1573_c0_seq1	gi|647452483|ref|WP_025792547.1|	97.9	47	5.9e-17
dihydropteroate synthase Gemella morbillorum	comp1576_c0_seq1	gi|490771309|ref|WP_004633534.1|	87.4	135	3.1e-57
RecName: Full=LINE-1 reverse transcriptase homolog Nycticebus coucang	comp1577_c0_seq1	gi|126296|sp|P08548.1|LIN1_NYCCO	55.6	72	3.2e-13
Membrane protein Streptococcus salivarius PS4	comp1579_c0_seq1	gi|383283565|gb|EIC81513.1|	95	80	1.7e-34
membrane protein Prevotella melaninogenica	comp1588_c0_seq1	gi|503029755|ref|WP_013264731.1|	96.9	97	1.2e-42
ribosomal RNA large subunit methyltransferase J Klebsiella pneumoniae	comp1589_c0_seq1	gi|749043896|ref|WP_040088965.1|	100	94	1.5e-45
ribosomal RNA large subunit methyltransferase J, partial Escherichia coli	comp1589_c0_seq2	gi|686456303|ref|WP_031935338.1|	97	135	4.7e-69
glyceraldehyde-3-phosphate dehydrogenase Arsenophonus nasoniae	comp1590_c0_seq1	gi|652426600|ref|WP_026821958.1|	83.1	77	1.9e-30
hypothetical protein NEICINOT_03123 Neisseria cinerea ATCC 14685	comp1592_c0_seq1	gi|269146272|gb|EEZ72690.1|	91	89	5.6e-43
hypothetical protein Johnsonella ignava	comp1594_c0_seq1	gi|491683054|ref|WP_005539192.1|	78.7	47	5.6e-14
hypothetical protein Candidatus Prevotella conceptionensis	comp1596_c0_seq1	gi|518018170|ref|WP_019188378.1|	98.1	107	3.6e-51
PREDICTED: transmembrane protein 256-like Tupaia chinensis	comp1599_c0_seq1	gi|562861695|ref|XP_006159180.1|	75	36	0.00036
major facilitator transporter Corynebacterium kroppenstedtii	comp1603_c0_seq1	gi|502203682|ref|WP_012731080.1|	100	68	7.4e-31
guanine deaminase Eikenella corrodens	comp1605_c0_seq1	gi|565112853|ref|WP_023887135.1|	83.3	120	1e-49
acriflavine resistance protein B Prevotella loescheii	comp1607_c0_seq1	gi|517797025|ref|WP_018967233.1|	100	91	1.7e-42
membrane protein Kocuria rhizophila	comp1611_c0_seq1	gi|518140223|ref|WP_019310431.1|	78.1	73	6.3e-20
malate:quinone oxidoreductase Providencia rettgeri	comp1612_c0_seq1	gi|491044316|ref|WP_004905977.1|	70.6	68	6.5e-22
oligoendopeptidase F Gemella haemolysans	comp1613_c0_seq1	gi|490383890|ref|WP_004263398.1|	95.8	118	3e-56
oligoendopeptidase F Gemella haemolysans	comp1613_c0_seq2	gi|490383890|ref|WP_004263398.1|	97.5	119	1.6e-57
Fe-S metabolism protein SufE Prevotella sp. ICM33	comp1623_c0_seq1	gi|739044417|ref|WP_036923774.1|	98.1	106	1.1e-52
ribonucleoside triphosphate reductase Bacteroidetes oral taxon 274	comp1624_c0_seq1	gi|496509643|ref|WP_009217926.1|	98.3	178	5.3e-97
PREDICTED: LOW QUALITY PROTEIN: carbohydrate sulfotransferase 5 Nomascus leucogenys	comp1629_c0_seq1	gi|441599542|ref|XP_004087547.1|	92.9	42	1.4e-14
haloacid dehalogenase Capnocytophaga ochracea	comp1631_c0_seq1	gi|488750467|ref|WP_002673763.1|	97.6	124	2.3e-62
DNA (cytosine-5-)-methyltransferase Capnocytophaga sp. oral taxon 332	comp1636_c0_seq1	gi|496943920|ref|WP_009415623.1|	87.5	40	8.9e-11
hypothetical protein Prevotella melaninogenica	comp1638_c0_seq1	gi|763166574|ref|WP_044046228.1|	62.8	78	1.6e-16
2-dehydro-3-deoxyphosphooctonate aldolase Wohlfahrtiimonas chitiniclastica	comp1639_c0_seq1	gi|495589703|ref|WP_008314282.1|	88.6	88	1.7e-35
Proteasome maturation factor, putative Candida maltosa Xu316	comp1641_c0_seq1	gi|459368204|gb|EMG46997.1|	87	77	2.8e-31
MULTISPECIES: 30S ribosomal protein S13 Megasphaera	comp1642_c0_seq1	gi|494633781|ref|WP_007391725.1|	100	67	3.2e-28
preprotein translocase subunit SecA Granulicatella adiacens	comp1643_c0_seq1	gi|491796926|ref|WP_005604926.1|	97.9	95	4.3e-45
MULTISPECIES: hypothetical protein Propionibacterium	comp1647_c0_seq1	gi|488470732|ref|WP_002514402.1|	97.5	40	1.2e-11
collagen adhesin, partial Staphylococcus aureus M0408	comp1651_c0_seq1	gi|477792820|gb|ENK07611.1|	100	77	1.9e-38
hypothetical protein Fusobacterium periodonticum	comp1652_c0_seq1	gi|737978046|ref|WP_035940438.1|	96.7	91	4.8e-41
tRNA(Ile)-lysidine synthetase Streptococcus salivarius	comp1654_c0_seq1	gi|504446648|ref|WP_014633750.1|	95.9	73	1.8e-30
hypothetical protein Sphingobacterium antarcticum	comp1655_c0_seq1	gi|739585884|ref|WP_037443651.1|	48.9	92	1.5e-18
hypothetical protein Porphyromonadaceae bacterium COT-184 OH4590	comp1660_c0_seq1	gi|738943159|ref|WP_036828409.1|	68.4	98	8e-34
chaperone ClpB Treponema socranskii	comp1663_c0_seq1	gi|513864085|ref|WP_016521617.1|	99.2	124	1.9e-61
carbamate kinase Mycoplasma salivarium	comp1664_c0_seq1	gi|639205972|ref|WP_024544247.1|	79.6	157	8.1e-65
membrane protein Haemophilus influenzae	comp1666_c0_seq1	gi|504363388|ref|WP_014550490.1|	100	82	3.6e-40
hypothetical protein Fusobacterium hwasookii	comp1669_c0_seq1	gi|492667917|ref|WP_005916847.1|	98.9	87	6.7e-43
hypothetical protein Capnocytophaga sp. CM59	comp1671_c0_seq1	gi|497327086|ref|WP_009641299.1|	98.8	83	1e-39
trigger factor Prevotella oulorum	comp1672_c0_seq1	gi|640643777|ref|WP_025070952.1|	100	49	7.2e-18
sodium:proton antiporter Staphylococcus epidermidis	comp1673_c0_seq1	gi|488369663|ref|WP_002439048.1|	98.4	123	8e-60
3-dehydroquinate dehydratase Prevotella melaninogenica	comp1674_c0_seq1	gi|738979577|ref|WP_036862762.1|	100	79	3.6e-37
cupin Lachnoanaerobaculum saburreum	comp1675_c0_seq1	gi|496026180|ref|WP_008750687.1|	95.7	94	1.4e-42
MULTISPECIES: cupin Lachnoanaerobaculum	comp1675_c0_seq2	gi|494869891|ref|WP_007595987.1|	100	94	3e-44
hypothetical protein K151_1363 Proteus hauseri ZMd44	comp1677_c0_seq1	gi|558648138|gb|EST58602.1|	100	71	1.7e-33
PREDICTED: angiotensin-converting enzyme Bactrocera dorsalis	comp1679_c0_seq1	gi|751804109|ref|XP_011212221.1|	91.1	123	6.3e-61
putative GTP diphosphokinase Capnocytophaga sp. oral taxon 863	comp1683_c0_seq1	gi|545387005|ref|WP_021627910.1|	96.6	118	7.2e-58
MULTISPECIES: XRE family transcriptional regulator Campylobacter	comp1684_c0_seq1	gi|497336253|ref|WP_009650466.1|	97.5	79	6.2e-34
peptidase M50 Campylobacter showae	comp1686_c0_seq1	gi|489036529|ref|WP_002946873.1|	82.4	85	8.7e-29
biotin attachment protein Chryseobacterium hispalense	comp1688_c0_seq1	gi|657053005|ref|WP_029295798.1|	76.1	88	6.3e-30
transcriptional regulator Staphylococcus capitis	comp1690_c0_seq1	gi|488367598|ref|WP_002436983.1|	98.2	113	1.4e-55
tRNA-dihydrouridine synthase Eubacterium sp. CAG:76	comp1691_c0_seq1	gi|548310810|ref|WP_022501308.1|	64.9	77	4.2e-22
(NiFe) hydrogenase metallocenter assembly protein HypD Campylobacter showae	comp1695_c0_seq1	gi|497165990|ref|WP_009494364.1|	95.5	66	1.3e-27
ribonucleotide-diphosphate reductase subunit alpha Haemophilus influenzae	comp1697_c0_seq1	gi|752489329|ref|WP_041175349.1|	85.9	92	6.4e-36
DNA gyrase subunit B Solobacterium moorei	comp1702_c0_seq1	gi|654614116|ref|WP_028078759.1|	89.7	87	2.3e-37
cysteine desulfurase Streptobacillus moniliformis	comp1704_c0_seq1	gi|502622338|ref|WP_012859143.1|	60.4	134	1.8e-41
L-asparaginase, type I Porphyromonas sp. oral taxon 278	comp1709_c0_seq1	gi|545428748|ref|WP_021667098.1|	100	89	3.2e-42
peptide-binding protein Streptococcus sp. 2_1_36FAA	comp1710_c0_seq1	gi|496085120|ref|WP_008809627.1|	89.2	158	5.4e-77
transporter Veillonella atypica	comp1713_c0_seq1	gi|491521016|ref|WP_005378646.1|	98.8	85	4.6e-38
hypothetical protein Streptococcus sanguinis	comp1719_c0_seq1	gi|565832856|ref|WP_023916478.1|	98.2	114	8.2e-55
txe/YoeB family addiction module toxin Treponema maltophilum	comp1722_c0_seq1	gi|750564218|ref|WP_040846087.1|	70.3	74	2e-22
TetR family transcriptional regulator Prevotella sp. C561	comp1724_c0_seq1	gi|496300089|ref|WP_009010737.1|	100	68	4.8e-30
TetR family transcriptional regulator Prevotella pallens	comp1724_c0_seq2	gi|492920981|ref|WP_006046292.1|	96.7	123	2.5e-61
maltodextrin phosphorylase Leptotrichia shahii	comp1725_c0_seq1	gi|517261755|ref|WP_018450573.1|	100	90	5.5e-42
phosphorylase, glycogen/starch/alpha-glucan family Leptotrichia sp. oral taxon 225	comp1725_c0_seq2	gi|545662435|ref|WP_021768939.1|	99.4	156	6.1e-81
hypothetical protein Haemophilus influenzae	comp1726_c0_seq1	gi|491890337|ref|WP_005655087.1|	100	89	1e-43
MULTISPECIES: peptide deformylase Prevotella	comp1730_c0_seq1	gi|490517168|ref|WP_004382705.1|	98.1	107	6.3e-53
peptide deformylase Prevotella sp. C561	comp1730_c0_seq2	gi|496301089|ref|WP_009011737.1|	100	70	7e-32
putative serine protease Providencia alcalifaciens	comp1732_c0_seq1	gi|493712665|ref|WP_006662271.1|	98.2	109	6.7e-58
DNA gyrase subunit A Neisseria meningitidis	comp1741_c0_seq1	gi|488174761|ref|WP_002245969.1|	100	79	1.7e-39
hypothetical protein Capnocytophaga sp. oral taxon 412	comp1744_c0_seq1	gi|496960664|ref|WP_009420824.1|	96.4	28	8.5e-05
biotin synthase Aggregatibacter sp. oral taxon 458	comp1745_c0_seq1	gi|696448208|ref|WP_033002333.1|	98.6	72	1.9e-32
membrane protein Campylobacter sp. 10_1_50	comp1747_c0_seq1	gi|496650811|ref|WP_009294316.1|	97.7	87	4.2e-39
membrane protein, partial Ignatzschineria larvae	comp1751_c0_seq1	gi|736856161|ref|WP_034855999.1|	85	153	2.1e-63
magnesium transporter Campylobacter showae	comp1752_c0_seq1	gi|489036382|ref|WP_002946726.1|	97.3	73	4.6e-31
carbon starvation protein CstA Haemophilus parahaemolyticus	comp1757_c0_seq1	gi|491983078|ref|WP_005705397.1|	80.9	68	7.5e-22
citrate lyase subunit alpha Oribacterium sinus	comp1758_c0_seq1	gi|494271799|ref|WP_007157206.1|	85.1	121	4.4e-50
2-keto-3-deoxygluconate transporter Granulicatella elegans	comp1762_c0_seq1	gi|537923786|ref|WP_020991242.1|	98.9	87	1.1e-39
RNA helicase Streptococcus sp. AS14	comp1763_c0_seq1	gi|497344872|ref|WP_009659085.1|	98.6	144	7.9e-71
fibronectin Prevotella intermedia	comp1765_c0_seq1	gi|655527271|ref|WP_028905364.1|	100	100	9.4e-51
LysR family transcriptional regulator Streptococcus massiliensis	comp1770_c0_seq1	gi|648438046|ref|WP_026129797.1|	100	77	3.3e-35
molecular chaperone GroEL Kingella sp. Sch538	comp1771_c0_seq1	gi|692424857|ref|WP_032137868.1|	82.7	98	1.3e-33
molecular chaperone GroEL Eikenella corrodens	comp1771_c0_seq2	gi|489920855|ref|WP_003824209.1|	100	72	8.6e-30
dimethyladenosine transferase Prevotella veroralis	comp1772_c0_seq1	gi|517740408|ref|WP_018910616.1|	100	78	1.6e-37
transporter Haemophilus parainfluenzae	comp1774_c0_seq1	gi|491969506|ref|WP_005697927.1|	97.9	96	8.4e-44
PREDICTED: trypsin delta/gamma-like Musca domestica	comp1781_c0_seq1	gi|557750757|ref|XP_005175140.1|	75.7	74	1.8e-22
membrane protein Clostridiales bacterium VE202-26	comp1785_c0_seq1	gi|647131081|ref|WP_025646358.1|	41.6	101	1.3e-10
phenylalanyl-tRNA synthetase subunit alpha Prevotella sp. oral taxon 473	comp1791_c0_seq1	gi|497013159|ref|WP_009437249.1|	100	81	6.3e-35
atlastin-1-like protein Cricetulus griseus	comp1795_c0_seq1	gi|537152782|gb|ERE72289.1|	68.6	35	0.00012
hypothetical protein Capnocytophaga gingivalis	comp1803_c0_seq1	gi|488746894|ref|WP_002670216.1|	92.6	81	5.5e-36
RNA methyltransferase Capnocytophaga sp. oral taxon 329	comp1805_c0_seq1	gi|496870654|ref|WP_009392227.1|	98.9	91	1.4e-45
virulence factor Pedobacter sp. NL19	comp1807_c0_seq1	gi|754468028|ref|WP_041885425.1|	87.1	70	2e-27
fructose-1,6-bisphosphatase Capnocytophaga sputigena	comp1809_c0_seq1	gi|488754497|ref|WP_002677768.1|	100	80	1.4e-41
thioredoxin reductase Atopobium parvulum	comp1810_c0_seq1	gi|502508269|ref|WP_012808993.1|	79.2	72	4e-22
hypothetical protein Streptococcus oligofermentans	comp1811_c0_seq1	gi|505417594|ref|WP_015604696.1|	94.9	98	2.1e-47
translation elongation factor G Alloscardovia omnicolens	comp1812_c0_seq1	gi|545373112|ref|WP_021617916.1|	98.5	66	4.3e-31
hypothetical protein HMPREF9430_01648 Solobacterium moorei F0204	comp1816_c0_seq1	gi|320131274|gb|EFW23842.1|	93.4	61	1.5e-23
ribonuclease Z Capnocytophaga sp. oral taxon 329	comp1820_c0_seq1	gi|496864963|ref|WP_009390324.1|	96.6	117	2.5e-58
MULTISPECIES: tyrosyl-tRNA synthetase Capnocytophaga	comp1821_c0_seq1	gi|497327555|ref|WP_009641768.1|	98	102	7.4e-51
phage infection protein Streptococcus parasanguinis	comp1823_c0_seq1	gi|489106261|ref|WP_003016122.1|	100	101	4.4e-48
hypothetical protein Porphyromonas sp. COT-290 OH860	comp1825_c0_seq1	gi|763332077|ref|WP_044190444.1|	47.4	135	1.3e-23
folylpolyglutamate synthase Gemella haemolysans	comp1827_c0_seq1	gi|489239825|ref|WP_003148059.1|	96.5	142	6.2e-72
amidophosphoribosyltransferase Streptococcus anginosus	comp1830_c0_seq1	gi|489117328|ref|WP_003027172.1|	93.8	65	6.8e-29
alpha/beta hydrolase Chryseobacterium sp. P1-3	comp1833_c0_seq1	gi|671763656|gb|KFF75346.1|	61.8	76	7.4e-19
hypothetical protein Capnocytophaga gingivalis	comp1836_c0_seq1	gi|488742329|ref|WP_002665682.1|	60.6	109	3.8e-29
tryptophan synthase alpha chain Neisseria polysaccharea	comp1841_c0_seq1	gi|645196367|ref|WP_025457373.1|	93.1	160	2.8e-76
formate dehydrogenase Campylobacter sp. FOBRC14	comp1853_c0_seq1	gi|497336725|ref|WP_009650938.1|	99.1	113	1.8e-61
hypothetical protein Alloprevotella rava	comp1855_c0_seq1	gi|750315513|ref|WP_040597484.1|	86.5	111	4.5e-52
hypothetical protein Alloprevotella rava	comp1855_c0_seq2	gi|750315513|ref|WP_040597484.1|	79.2	72	1.4e-24
potassium transporter Finegoldia magna	comp1860_c0_seq1	gi|501247546|ref|WP_012290564.1|	69.9	73	6e-18
potassium transporter Parvimonas micra	comp1860_c0_seq2	gi|661253562|ref|WP_029949100.1|	100	73	2e-34
HPr(Ser) kinase/phosphatase Solobacterium moorei F0204	comp1861_c0_seq1	gi|320132506|gb|EFW25049.1|	98.6	72	1.7e-30
NAD(P)H quinone oxidoreductase Pseudomonas sp. PAMC 26793	comp1863_c0_seq1	gi|516044776|ref|WP_017475359.1|	96.7	61	9.3e-26
MULTISPECIES: hypothetical protein Streptococcus	comp1865_c0_seq1	gi|488986443|ref|WP_002897226.1|	100	64	1.1e-26
YheO-like protein Veillonella sp. 6_1_27	comp1866_c0_seq1	gi|294457427|gb|EFG25789.1|	94.9	59	8.5e-22
homoserine dehydrogenase Streptococcus sanguinis	comp1870_c0_seq1	gi|488986899|ref|WP_002897682.1|	98.7	77	1.2e-34
galactosyltransferase Campylobacter sp. FOBRC14	comp1871_c0_seq1	gi|497336806|ref|WP_009651019.1|	98.6	71	1e-30
recombinase RarA Providencia rettgeri	comp1872_c0_seq1	gi|490376731|ref|WP_004256330.1|	100	100	8.3e-47
methylamine utilization protein MauG Haemophilus parainfluenzae	comp1878_c0_seq1	gi|491968867|ref|WP_005697623.1|	96.6	118	9.1e-61
sulfite reductase Haemophilus parainfluenzae	comp1882_c0_seq1	gi|696243804|ref|WP_032822816.1|	100	100	9.8e-48
D-alanine aminotransferase Campylobacter showae	comp1886_c0_seq1	gi|497171678|ref|WP_009496056.1|	96.9	163	7.6e-82
phenylalanyl-tRNA synthetase subunit beta Providencia alcalifaciens	comp1889_c0_seq1	gi|739079293|ref|WP_036950467.1|	100	71	3.1e-32
phenylalanyl-tRNA synthetase subunit beta Providencia rettgeri	comp1889_c0_seq2	gi|490384213|ref|WP_004263719.1|	99	99	1.1e-46
hypothetical protein Pseudomonas sp. PAMC 26793	comp1890_c0_seq1	gi|516046291|ref|WP_017476874.1|	98.8	85	2.3e-42
penicillin-binding protein Campylobacter rectus	comp1893_c0_seq1	gi|490449469|ref|WP_004320361.1|	87.9	33	5.7e-08
leucyl-tRNA ligase, partial Campylobacter showae	comp1893_c0_seq1	gi|489042485|ref|WP_002952791.1|	100	25	5.9e-05
putative cytochrome D ubiquinol oxidase, subunit I Prevotella sp. oral taxon 473	comp1895_c0_seq1	gi|497013185|ref|WP_009437275.1|	84.5	97	9.4e-41
excinuclease ABC subunit B Capnocytophaga gingivalis	comp1896_c0_seq1	gi|488744898|ref|WP_002668239.1|	99.4	159	2.2e-82
shikimate kinase Capnocytophaga sp. oral taxon 332	comp1899_c0_seq1	gi|496944965|ref|WP_009415902.1|	85.6	97	5.3e-39
molybdenum ABC transporter ATP-binding protein Aggregatibacter segnis	comp1900_c0_seq1	gi|493769924|ref|WP_006718465.1|	97.4	78	2.8e-34
phosphoglyceromutase Alloprevotella tannerae	comp1901_c0_seq1	gi|493298256|ref|WP_006255881.1|	100	105	1.6e-53
peptidase Gemella haemolysans	comp1904_c0_seq1	gi|489238626|ref|WP_003146876.1|	88.5	96	7e-43
peptidase Streptococcus mitis	comp1905_c0_seq1	gi|446388122|ref|WP_000465977.1|	85.7	70	3.2e-29
NAD synthetase Rothia mucilaginosa	comp1906_c0_seq1	gi|491652443|ref|WP_005509164.1|	96.7	60	2.1e-26
RNA helicase Pseudomonas gingeri	comp1907_c0_seq1	gi|515691934|ref|WP_017124534.1|	75.7	74	8.8e-23
DMT transporter permease Pseudomonas sp. PAMC 26793	comp1907_c0_seq2	gi|516048586|ref|WP_017479169.1|	98.1	52	1.4e-18
hypothetical protein phi32_25 Enterobacteria phage phiEco32	comp1910_c0_seq1	gi|167583580|ref|YP_001671770.1|	88.2	187	5.8e-86
NAD-dependent deacetylase Streptococcus sinensis	comp1913_c0_seq1	gi|739765660|ref|WP_037618066.1|	94.4	179	1.2e-91
hypothetical protein Prevotella melaninogenica	comp1914_c0_seq1	gi|503030116|ref|WP_013265092.1|	99	100	5e-52
3-oxoacyl-ACP synthase Tannerella sp. oral taxon BU063	comp1923_c0_seq1	gi|740168677|ref|WP_038011597.1|	98.8	81	4e-39
ABC transporter Dialister micraerophilus	comp1927_c0_seq1	gi|494819095|ref|WP_007554503.1|	99.4	154	5.5e-82
MULTISPECIES: cobalt ABC transporter Lachnoanaerobaculum	comp1932_c0_seq1	gi|494865988|ref|WP_007592086.1|	91.7	84	3.9e-37
cell division protein ZipA Neisseria sicca	comp1946_c0_seq1	gi|489856558|ref|WP_003760219.1|	100	135	2.1e-69
predicted nucleotide-utilizing enzyme Streptococcus anginosus	comp1952_c0_seq1	gi|548563520|ref|WP_022526066.1|	97	67	2.3e-27
damage-inducible protein A Streptococcus constellatus	comp1952_c0_seq2	gi|493311679|ref|WP_006269156.1|	100	67	2.6e-28
hypothetical protein Wohlfahrtiimonas chitiniclastica	comp1957_c0_seq1	gi|516833156|ref|WP_018121876.1|	97.8	91	1e-43
branched-chain amino acid aminotransferase Prevotella denticola	comp1966_c0_seq1	gi|490483888|ref|WP_004354183.1|	96.7	30	2.3e-09
PREDICTED: SWI/SNF-related matrix-associated actin-dependent regulator of chromatin subfamily A member 5-like Oryzias latipes	comp1968_c0_seq1	gi|765164348|ref|XP_011491254.1|	76.9	39	9.7e-07
DNA topoisomerase I Campylobacter rectus	comp1971_c0_seq1	gi|489035148|ref|WP_002945497.1|	97.8	91	2.3e-40
hypothetical protein PFFCH_00782 Plasmodium falciparum FCH/4	comp1975_c0_seq1	gi|574968791|gb|ETW31816.1|	77	183	5.7e-70
tRNA modification GTPase Staphylococcus hominis	comp1978_c0_seq1	gi|488378556|ref|WP_002447941.1|	97.9	239	4.5e-123
selenium-dependent hydroxylase accessory protein YqeC Megasphaera sp. UPII 199-6	comp1980_c0_seq1	gi|494633091|ref|WP_007391035.1|	100	54	7.7e-23
transporter Fusobacterium sp. OBRC1	comp1985_c0_seq1	gi|696257269|ref|WP_032834974.1|	89	73	2.5e-27
peptidase M23 Aggregatibacter segnis	comp1989_c0_seq1	gi|493770263|ref|WP_006718802.1|	99	104	2.2e-51
peptidase M23 Aggregatibacter segnis	comp1989_c0_seq2	gi|493770263|ref|WP_006718802.1|	99	104	2.4e-51
PREDICTED: cofilin/actin-depolymerizing factor homolog Ceratitis capitata	comp1993_c0_seq1	gi|499002174|ref|XP_004534773.1|	100	57	9.2e-23
hypothetical protein Porphyromonas sp. oral taxon 278	comp2000_c0_seq1	gi|545428826|ref|WP_021667174.1|	86.6	67	3.7e-26
GntR family transcriptional regulator Providencia alcalifaciens	comp2008_c0_seq1	gi|739079409|ref|WP_036950581.1|	99	193	8e-104
hypothetical protein PANDA_021039, partial Ailuropoda melanoleuca	comp2009_c0_seq1	gi|281338990|gb|EFB14574.1|	52.1	48	0.00053
hypothetical protein PFFVO_04341 Plasmodium falciparum Vietnam Oak-Knoll (FVO)	comp2017_c0_seq1	gi|574748348|gb|ETW16679.1|	82.9	76	4.7e-26
phosphoglucosamine mutase Streptobacillus moniliformis	comp2017_c0_seq2	gi|502621802|ref|WP_012858616.1|	80	80	2.6e-27
hypothetical protein Veillonella sp. HPA0037	comp2021_c0_seq1	gi|512694711|ref|WP_016476190.1|	88	50	5.3e-16
ATPase associated with various cellular activity AAA_5 Veillonella dispar	comp2021_c0_seq1	gi|568111068|ref|WP_024061448.1|	100	37	5.1e-11
DeoR faimly transcriptional regulator Pseudomonas sp. PAMC 26793	comp2022_c0_seq1	gi|648307285|ref|WP_026078105.1|	81.5	119	2.7e-44
DNA repair protein RecN Prevotella sp. oral taxon 299	comp2037_c0_seq1	gi|496519735|ref|WP_009228018.1|	97.5	159	4.6e-77
DNA repair protein RecN Prevotella sp. oral taxon 299	comp2037_c0_seq2	gi|496519735|ref|WP_009228018.1|	97.3	146	8.3e-70
hypothetical protein Pseudomonas sp. PAMC 25886	comp2040_c0_seq1	gi|497856017|ref|WP_010170173.1|	86.8	38	8.5e-12
hypothetical protein Pseudomonas sp. PAMC 25886	comp2040_c0_seq1	gi|497856017|ref|WP_010170173.1|	93.3	15	240
glycerol-3-phosphate dehydrogenase Pseudomonas sp. PAMC 26793	comp2040_c0_seq2	gi|516049533|ref|WP_017480116.1|	100	64	6.8e-30
chorismate synthase Capnocytophaga sp. oral taxon 332	comp2041_c0_seq1	gi|496945053|ref|WP_009415935.1|	98.9	92	3.3e-45
methylmalonyl-CoA mutase Bacteroidetes oral taxon 274	comp2042_c0_seq1	gi|496508498|ref|WP_009216781.1|	99.3	142	3.9e-74
hypothetical protein Wohlfahrtiimonas chitiniclastica	comp2047_c0_seq1	gi|516833415|ref|WP_018121992.1|	94.6	130	5.3e-62
hypothetical protein Wohlfahrtiimonas chitiniclastica	comp2048_c0_seq1	gi|516835130|ref|WP_018122661.1|	99.6	226	3.5e-125
hypothetical protein Granulicatella adiacens	comp2049_c0_seq1	gi|491800048|ref|WP_005606391.1|	89.8	118	1e-48
bifunctional glutamate--cysteine ligase/glutathione synthetase Streptococcus sinensis	comp2050_c0_seq1	gi|739763227|ref|WP_037615688.1|	100	68	7e-31
hypothetical protein HMPREF9145_1500 Prevotella salivae F0493	comp2051_c0_seq1	gi|544000393|gb|ERJ99873.1|	95.7	116	4.9e-59
AGAP013481-PA Anopheles gambiae str. PEST	comp2052_c0_seq1	gi|347967773|ref|XP_003436107.1|	97.5	40	9.3e-14
Xaa-Pro dipeptidase Streptococcus sanguinis	comp2053_c0_seq1	gi|488998340|ref|WP_002909018.1|	97.6	85	3e-37
antirestriction protein Providencia alcalifaciens R90-1475	comp2055_c0_seq1	gi|577071839|gb|EUD08281.1|	98.1	106	7.9e-56
N-acetylmuramoyl-L-alanine amidase Streptococcus mitis	comp2058_c0_seq1	gi|446767167|ref|WP_000844423.1|	96.5	85	2.9e-40
oxidoreductase, short chain dehydrogenase/reductase family protein Neisseria mucosa ATCC 25996	comp2059_c0_seq1	gi|288566881|gb|EFC88441.1|	98.5	136	1.4e-68
conserved hypothetical protein Ricinus communis	comp2060_c0_seq1	gi|255579988|ref|XP_002530828.1|	89.3	112	2.5e-47
cystathionine gamma-synthase Haemophilus parainfluenzae	comp2065_c0_seq1	gi|491969025|ref|WP_005697702.1|	99.3	140	4.7e-72
unnamed protein product Haemophilus parainfluenzae T3T1	comp2066_c0_seq1	gi|301155394|emb|CBW14860.1|	95.9	121	6.4e-59
glycosyl transferase family 2 Capnocytophaga gingivalis	comp2067_c0_seq1	gi|488743344|ref|WP_002666693.1|	99.1	107	2.3e-55
hypothetical protein Prevotella pallens	comp2078_c0_seq1	gi|492915171|ref|WP_006044391.1|	53.8	80	1.4e-16
membrane protein Proteus mirabilis	comp2079_c0_seq1	gi|739013533|ref|WP_036894976.1|	81.2	64	2e-20
outer membrane protein W Proteus penneri	comp2079_c0_seq2	gi|493583965|ref|WP_006536979.1|	75	52	3.9e-12
peptidase Bacillus thermoamylovorans	comp2081_c0_seq1	gi|754288740|ref|WP_041848278.1|	100	58	9.1e-24
molecular chaperone Hsp90 Prevotella saccharolytica	comp2083_c0_seq1	gi|647470401|ref|WP_025798350.1|	54.7	86	7.2e-23
heat shock protein Hsp90 Prevotella dentalis	comp2088_c0_seq1	gi|492448669|ref|WP_005847674.1|	57.7	97	7.3e-24
insertase Wohlfahrtiimonas chitiniclastica	comp2090_c0_seq1	gi|516832843|ref|WP_018121733.1|	74.4	82	9.1e-26
unnamed protein product Canis lupus familiaris	comp2093_c0_seq1	gi|2981631|dbj|BAA25253.1|	59.6	47	3.6e-05
hypothetical protein Fusobacterium nucleatum	comp2096_c0_seq1	gi|492648454|ref|WP_005910839.1|	95.9	49	3.3e-18
serine/threonine protein kinase Rothia mucilaginosa	comp2105_c0_seq1	gi|491650661|ref|WP_005507383.1|	98.5	66	2.7e-28
serine/threonine protein kinase Rothia mucilaginosa	comp2105_c0_seq2	gi|502668473|ref|WP_012904362.1|	98.9	88	5.4e-42
helicase-exonuclease AddAB, AddA subunit Veillonella sp. ACP1	comp2106_c0_seq1	gi|497346483|ref|WP_009660696.1|	96.2	80	3.8e-34
MULTISPECIES: AraC family transcriptional regulator Pseudomonas	comp2107_c0_seq1	gi|489302897|ref|WP_003210353.1|	81.7	71	3.5e-23
Transcription initiation factor IIB, partial Myotis brandtii	comp2108_c0_seq1	gi|521037875|gb|EPQ19652.1|	35	80	4.6e-06
lactate oxidase Streptococcus sp. AS20	comp2110_c0_seq1	gi|739745801|ref|WP_037598739.1|	100	71	9.7e-33
amino acid ABC transporter ATPase Gemella haemolysans	comp2112_c0_seq1	gi|489237730|ref|WP_003145990.1|	99.1	110	9e-53
ABC transporter, ATP-binding/permease protein Streptococcus sp. HSISS3	comp2115_c0_seq1	gi|544722199|ref|WP_021152201.1|	77.8	72	5.1e-22
2,3-bisphosphoglycerate-independent phosphoglycerate mutase Wohlfahrtiimonas chitiniclastica	comp2116_c0_seq1	gi|495590105|ref|WP_008314684.1|	87	108	1.5e-46
translation initiation factor IF-2 Campylobacter showae	comp2117_c0_seq1	gi|497168001|ref|WP_009494933.1|	98.2	55	2.6e-20
membrane protein Prevotella denticola	comp2118_c0_seq1	gi|640639819|ref|WP_025067333.1|	98.5	68	1.3e-30
ubiquilin Candida albicans P94015	comp2119_c0_seq1	gi|703961965|gb|KGQ88284.1|	62.5	72	2.4e-16
multidrug ABC transporter ATPase Streptococcus sinensis	comp2120_c0_seq1	gi|739765052|ref|WP_037617479.1|	96.6	117	8.5e-56
ABC transporter Streptococcus cristatus	comp2120_c0_seq2	gi|491763301|ref|WP_005589783.1|	94.9	78	5.7e-35
ribonuclease P Facklamia hominis	comp2121_c0_seq1	gi|493964998|ref|WP_006908414.1|	99	98	2.8e-47
ribonuclease P protein component Streptobacillus moniliformis	comp2124_c0_seq1	gi|502621325|ref|WP_012858147.1|	61.9	63	7.6e-13
50S ribosomal protein L34 Leptotrichia goodfellowii	comp2124_c0_seq1	gi|652341165|ref|WP_026738373.1|	87.2	39	3.9e-09
MULTISPECIES: 30S ribosomal protein S14 Bacteroides	comp2125_c0_seq1	gi|490439883|ref|WP_004310885.1|	100	57	6.6e-25
lysyl-tRNA synthetase Veillonella sp. oral taxon 158	comp2131_c0_seq1	gi|496722488|ref|WP_009352637.1|	100	69	3.6e-33
aminotransferase DegT Campylobacter showae	comp2136_c0_seq1	gi|489036189|ref|WP_002946533.1|	94.7	227	1.1e-118
rhodanese family protein Streptococcus oligofermentans	comp2142_c0_seq1	gi|505417926|ref|WP_015605028.1|	98.9	94	1.1e-46
ATPase/histidine kinase/DNA gyrase B/HSP90 domain protein Prevotella melaninogenica D18	comp2143_c0_seq1	gi|288334387|gb|EFC72827.1|	99.1	113	5.8e-57
transporter Pseudomonas batumici	comp2145_c0_seq1	gi|749008801|ref|WP_040068096.1|	100	57	2.9e-22
hypothetical protein Capnocytophaga granulosa	comp2146_c0_seq1	gi|512457195|ref|WP_016420452.1|	95.7	46	2.7e-16
PREDICTED: oxysterol-binding protein-related protein 10 Pongo abelii	comp2150_c0_seq1	gi|395734048|ref|XP_002814022.2|	92.7	41	8.2e-12
xylose reductase Candida tropicalis	comp2153_c0_seq1	gi|110086506|gb|ABG49458.1|	98.5	67	1.2e-30
glycosyl transferase family 1 Riemerella columbina	comp2155_c0_seq1	gi|648623677|ref|WP_026315428.1|	89.6	77	8.2e-34
UDP-N-acetylmuramoyl-tripeptide--D-alanyl-D-alanine ligase Wohlfahrtiimonas chitiniclastica	comp2158_c0_seq1	gi|495590617|ref|WP_008315196.1|	76.7	133	4e-52
UDP-N-acetylmuramoyl-tripeptide--D-alanyl-D-alanine ligase Ignatzschineria larvae	comp2158_c0_seq2	gi|736855359|ref|WP_034855197.1|	90.1	91	4.5e-39
4-hydroxy-3-methylbut-2-en-1-yl diphosphate synthase Porphyromonas sp. COT-290 OH860	comp2159_c0_seq1	gi|700233484|gb|KGN83000.1|	64.7	85	6.6e-21
hypothetical protein CTRG_02886 Candida tropicalis MYA-3404	comp2162_c0_seq1	gi|255727326|ref|XP_002548589.1|	100	92	1.8e-43
hypothetical protein Capnocytophaga gingivalis	comp2163_c0_seq1	gi|488747036|ref|WP_002670357.1|	94.7	151	1e-77
thiamine biosynthesis protein ThiH Fusobacterium nucleatum	comp2164_c0_seq1	gi|492592103|ref|WP_005897544.1|	98	98	1.3e-46
phosphoglycerate kinase Porphyromonas endodontalis	comp2165_c0_seq1	gi|750298188|ref|WP_040580166.1|	100	27	3.7e-06
GCN5 family N-acetyltransferase Proteus mirabilis	comp2168_c0_seq1	gi|490368275|ref|WP_004247938.1|	100	57	2.5e-25
sortase Streptococcus sp. 2_1_36FAA	comp2169_c0_seq1	gi|496084670|ref|WP_008809177.1|	98.6	73	1e-33
DNA replication protein Streptococcus mitis	comp2174_c0_seq1	gi|727226876|ref|WP_033687758.1|	99.3	149	3.6e-78
PREDICTED: LOW QUALITY PROTEIN: uncharacterized protein LOC103391927 Cynoglossus semilaevis	comp2177_c0_seq1	gi|657738015|ref|XP_008326621.1|	95	40	1.5e-11
methyltransferase domain protein Shuttleworthia sp. MSX8B	comp2178_c0_seq1	gi|576667994|gb|EUB18222.1|	97.1	68	8.6e-27
asparaginase Gemella haemolysans	comp2179_c0_seq1	gi|490383527|ref|WP_004263037.1|	86.3	102	9.7e-43
hypothetical protein HMPREF0428_01732 Gemella haemolysans M341	comp2179_c0_seq2	gi|328836589|gb|EGF86248.1|	87.3	102	1.5e-43
penicillin-binding protein 2 Prevotella nigrescens	comp2181_c0_seq1	gi|490497673|ref|WP_004363831.1|	98.8	82	2.7e-43
hypothetical protein Capnocytophaga sputigena	comp2182_c0_seq1	gi|488757977|ref|WP_002681214.1|	93.9	49	1.3e-18
endonuclease/reverse transcriptase Sus scrofa	comp2183_c0_seq1	gi|148645276|gb|ABR01162.1|	53.5	71	1.9e-11
endonuclease/reverse transcriptase Sus scrofa	comp2183_c0_seq2	gi|148645276|gb|ABR01162.1|	47.8	113	2.5e-16
hCG2038360, partial Homo sapiens	comp2185_c0_seq1	gi|119625906|gb|EAX05501.1|	50.9	108	1e-19
GntR family transcriptional regulator Streptococcus sp. SR1	comp2186_c0_seq1	gi|726979390|ref|WP_033584133.1|	99	97	4.4e-45
hypothetical protein candidate division SR1 bacterium MGEHA	comp2188_c0_seq1	gi|754472318|ref|WP_041889588.1|	62.2	74	2.6e-13
hypothetical protein PFTANZ_00827 Plasmodium falciparum Tanzania (2000708)	comp2206_c0_seq1	gi|574976442|gb|ETW38467.1|	54.1	111	2e-22
hypothetical protein Prevotella sp. C561	comp2213_c0_seq1	gi|496302122|ref|WP_009012770.1|	100	67	7.1e-34
chaperone protein DnaK Peptoniphilus harei	comp2214_c0_seq1	gi|492765403|ref|WP_005957554.1|	89.4	123	2.2e-51
membrane protein Aggregatibacter segnis	comp2215_c0_seq1	gi|493770020|ref|WP_006718560.1|	88.6	140	2.3e-62
hypothetical protein O552_00024 Staphylococcus sp. M0480	comp2219_c0_seq1	gi|579933487|gb|EUZ70117.1|	75.3	97	1.1e-32
membrane protein Streptococcus sanguinis	comp2220_c0_seq1	gi|489021160|ref|WP_002931654.1|	100	76	6.6e-34
DNA-directed RNA polymerase subunit beta' Haemophilus parainfluenzae	comp2221_c0_seq1	gi|491967998|ref|WP_005697359.1|	98.5	65	3e-27
hypothetical protein, partial Fusobacterium sp. CM22	comp2223_c0_seq1	gi|696269882|ref|WP_032846478.1|	90.5	105	6.9e-44
thioredoxin Porphyromonas sp. KLE 1280	comp2224_c0_seq1	gi|763246478|ref|WP_044115570.1|	82.8	64	5.1e-22
hypothetical protein PFFVO_04933 Plasmodium falciparum Vietnam Oak-Knoll (FVO)	comp2229_c0_seq1	gi|574747717|gb|ETW16101.1|	100	48	1.4e-19
beta-lactamase Streptococcus oligofermentans	comp2236_c0_seq1	gi|505417063|ref|WP_015604165.1|	97.7	131	3e-65
ribonucleoside-triphosphate reductase activating protein Prevotella oris	comp2241_c0_seq1	gi|647603399|ref|WP_025879755.1|	98.4	62	3.8e-25
glycosyl transferase Solobacterium moorei	comp2243_c0_seq1	gi|654613128|ref|WP_028077853.1|	95.2	124	2.7e-63
hypothetical protein Prevotella aurantiaca	comp2249_c0_seq1	gi|640568812|ref|WP_024999724.1|	57.3	124	1.9e-29
GMP synthase Campylobacter rectus	comp2253_c0_seq1	gi|490449243|ref|WP_004320136.1|	98.9	88	3.1e-43
hypothetical protein, partial Capnocytophaga sp. oral taxon 863	comp2254_c0_seq1	gi|736529879|ref|WP_034544693.1|	97.4	78	5e-39
ribulose 1,5-bisphosphate carboxylase, partial Veillonella dispar	comp2257_c0_seq1	gi|757756876|ref|WP_042977894.1|	97.4	76	9.4e-35
flagellar hook-associated protein 3 Catonella morbi ATCC 51271	comp2261_c0_seq1	gi|554918571|gb|ESL01592.1|	100	43	2.9e-14
hypothetical protein Campylobacter showae	comp2263_c0_seq1	gi|497168276|ref|WP_009495092.1|	93.9	66	4.5e-24
16S ribosomal RNA methyltransferase RsmE Campylobacter showae	comp2263_c0_seq1	gi|489042352|ref|WP_002952660.1|	94.6	56	2.1e-21
outer membrane assembly lipoprotein YfiO Capnocytophaga granulosa	comp2264_c0_seq1	gi|512457293|ref|WP_016420494.1|	97.5	80	2.8e-37
phosphoglyceromutase Prevotella timonensis	comp2265_c0_seq1	gi|655519923|ref|WP_028900821.1|	100	116	3.4e-60
hypothetical protein Wohlfahrtiimonas chitiniclastica	comp2267_c0_seq1	gi|516833761|ref|WP_018122151.1|	77	87	9.4e-31
heme ABC transporter ATP-binding protein Streptococcus sp. AS20	comp2268_c0_seq1	gi|739744598|ref|WP_037597544.1|	98.9	91	1.3e-43
GTP-binding protein TypA Capnocytophaga sp. oral taxon 863	comp2270_c0_seq1	gi|545388724|ref|WP_021629565.1|	100	76	1e-33
MULTISPECIES: GTP-binding protein TypA Capnocytophaga	comp2270_c0_seq2	gi|497326683|ref|WP_009640896.1|	100	76	1e-33
electron transporter RsxE Haemophilus haemolyticus	comp2273_c0_seq1	gi|491856463|ref|WP_005635976.1|	100	92	3.3e-42
short-chain alcohol dehydrogenase Pseudomonas sp. G5(2012)	comp2275_c0_seq1	gi|510311649|gb|EPA96784.1|	90.2	82	2.2e-32
hypothetical protein Pedobacter sp. NL19	comp2280_c0_seq2	gi|754460227|ref|WP_041878173.1|	80.7	57	3e-19
MULTISPECIES: ABC transporter Streptococcus	comp2286_c0_seq1	gi|490370934|ref|WP_004250538.1|	95.6	68	4.7e-28
hypothetical protein Atopobium vaginae	comp2287_c0_seq2	gi|749942295|ref|WP_040326934.1|	76.3	38	6e-07
zinc ABC transporter permease Leptotrichia goodfellowii	comp2290_c0_seq1	gi|493859719|ref|WP_006806524.1|	77.3	66	3.1e-21
SNARE-like domain protein Prevotella sp. F0091	comp2295_c0_seq1	gi|543967151|gb|ERJ73548.1|	100	76	4.5e-37
membrane protein Prevotella multiformis	comp2295_c0_seq2	gi|494608465|ref|WP_007366712.1|	95.9	97	8.6e-49
putative low molecular weight protein-tyrosine-phosphatase PtpB Catonella morbi	comp2296_c0_seq1	gi|556509667|ref|WP_023354567.1|	94.4	36	1.4e-10
tyrosyl-tRNA synthetase Treponema medium	comp2306_c0_seq1	gi|750577475|ref|WP_040859344.1|	82	100	7.1e-38
chromosome partitioning protein ParB Ignatzschineria larvae	comp2312_c0_seq1	gi|652484214|ref|WP_026878833.1|	88.4	95	3.7e-36
hypothetical protein Prevotella sp. oral taxon 473	comp2318_c0_seq1	gi|497438164|ref|WP_009752362.1|	72.3	94	1.3e-26
hypothetical protein F775_07091 Aegilops tauschii	comp2321_c0_seq1	gi|475583643|gb|EMT19526.1|	69.7	66	1.4e-18
DNA-binding regulatory protein, YebC/PmpR family Capnocytophaga sp. oral taxon 863	comp2327_c0_seq1	gi|545387937|ref|WP_021628794.1|	98.1	107	2.8e-53
hypothetical protein HSISM1_134 Streptococcus sp. HSISM1	comp2329_c0_seq1	gi|530816277|gb|EQC75633.1|	49.4	81	9.7e-08
1-deoxy-D-xylulose-5-phosphate synthase Fusobacterium sp. CAG:439	comp2334_c0_seq1	gi|548239938|ref|WP_022458116.1|	60.4	48	4.7e-06
glucose-1-phosphate adenylyltransferase Gemella morbillorum	comp2345_c0_seq1	gi|490769509|ref|WP_004631738.1|	98.8	80	5.2e-39
glucose-1-phosphate adenylyltransferase Gemella haemolysans	comp2345_c0_seq2	gi|489237180|ref|WP_003145446.1|	98.6	69	8.8e-32
envelope polyprotein Nomascus gabriellae	comp2347_c0_seq1	gi|80550667|gb|ABB52639.1|	56.9	65	6.7e-12
envelope polyprotein Homo sapiens	comp2347_c0_seq2	gi|80550508|gb|ABB52637.1|	58.3	48	1.5e-07
trimethylamine N-oxide reductase I catalytic subunit Ignatzschineria larvae	comp2350_c0_seq1	gi|652484791|ref|WP_026879390.1|	88.7	284	9e-147
trimethylamine N-oxide reductase I catalytic subunit Ignatzschineria larvae	comp2350_c0_seq2	gi|652484791|ref|WP_026879390.1|	97.1	209	1.6e-113
anthranilate synthase subunit II Providencia rettgeri	comp2351_c0_seq1	gi|490374563|ref|WP_004254165.1|	99.1	109	9.2e-55
secretion protein Staphylococcus hominis	comp2357_c0_seq1	gi|488419224|ref|WP_002488609.1|	53.3	75	2.1e-09
hypothetical protein Wohlfahrtiimonas chitiniclastica	comp2358_c0_seq1	gi|516835455|ref|WP_018122817.1|	56.6	76	1.3e-13
hypothetical protein Wohlfahrtiimonas chitiniclastica	comp2358_c0_seq1	gi|516835457|ref|WP_018122818.1|	92.6	27	0.00024
aminodeoxychorismate lyase Streptococcus mitis	comp2360_c0_seq1	gi|447214416|ref|WP_001291672.1|	50.7	71	1.1e-07
hypothetical protein Capnocytophaga gingivalis	comp2366_c0_seq1	gi|488742395|ref|WP_002665748.1|	92.4	66	1.4e-29
methyltransferase FkbM Chryseobacterium sp. OV259	comp2368_c0_seq1	gi|736751909|ref|WP_034755516.1|	64.4	90	1.2e-25
hypothetical protein Capnocytophaga sp. CM59	comp2377_c0_seq1	gi|736554615|ref|WP_034567460.1|	83.2	107	1.8e-40
ORF2 synthetic construct	comp2381_c1_seq1	gi|662180271|gb|AIE45854.1|	47.4	95	6e-13
ORF2 synthetic construct	comp2383_c0_seq1	gi|662180271|gb|AIE45854.1|	51.5	66	1.4e-10
MULTISPECIES: trehalose-6-phosphate hydrolase Staphylococcus	comp2386_c0_seq1	gi|488385122|ref|WP_002454507.1|	100	134	9.7e-75
hypothetical protein M91_21373, partial Bos mutus	comp2393_c0_seq1	gi|440896842|gb|ELR48661.1|	53.4	73	7.5e-14
phosphoenolpyruvate synthase Neisseria mucosa	comp2398_c0_seq1	gi|489838434|ref|WP_003742144.1|	100	134	3e-68
MULTISPECIES: phosphoenolpyruvate synthase Neisseria	comp2398_c0_seq2	gi|489853684|ref|WP_003757353.1|	100	134	3e-68
stage III sporulation protein E Gemella haemolysans	comp2403_c0_seq1	gi|489237780|ref|WP_003146039.1|	99	102	5.4e-49
glycosyl transferase Fusobacterium nucleatum subsp. animalis ATCC 51191	comp2407_c0_seq1	gi|339890993|gb|EGQ80036.1|	92	100	5.7e-46
alkaline-shock protein Selenomonas noxia	comp2412_c0_seq1	gi|493745002|ref|WP_006694046.1|	74.6	71	1.3e-17
hypothetical protein M91_11860, partial Bos mutus	comp2414_c0_seq1	gi|440907443|gb|ELR57592.1|	39.5	76	5e-05
hypothetical protein Acinetobacter sp. MII	comp2419_c0_seq1	gi|763242420|ref|WP_044111902.1|	96.3	107	2.8e-48
hypothetical protein Providencia alcalifaciens	comp2422_c0_seq1	gi|493709162|ref|WP_006658819.1|	95.5	67	6e-25
deoxyguanosinetriphosphate triphosphohydrolase Veillonella parvula	comp2429_c0_seq1	gi|490834007|ref|WP_004696091.1|	100	71	4.4e-34
ABC transporter periplasmic binding protein, thiB subfamily Treponema medium	comp2435_c0_seq1	gi|513869112|ref|WP_016523732.1|	100	77	1.5e-35
hypothetical protein GCWU000182_01172 Abiotrophia defectiva ATCC 49176	comp2439_c0_seq1	gi|554771046|gb|ESK65495.1|	89.1	46	1.1e-13
thiamine-monophosphate kinase Elizabethkingia anophelis	comp2440_c0_seq1	gi|496377523|ref|WP_009086513.1|	71.2	73	5.2e-22
MhaB2 Moraxella catarrhalis O35E	comp2445_c0_seq1	gi|146744260|gb|ABQ43328.1|	78.7	75	3.5e-27
membrane protein Propionibacterium acnes	comp2446_c0_seq1	gi|488502181|ref|WP_002545620.1|	98.6	74	5.8e-32
carboxynorspermidine decarboxylase Prevotella histicola	comp2447_c0_seq1	gi|738985626|ref|WP_036868188.1|	98.5	65	1.6e-31
hypothetical protein Elizabethkingia meningoseptica	comp2449_c0_seq1	gi|736845723|ref|WP_034846242.1|	66.7	48	3.9e-09
ribosome biogenesis GTPase A Streptococcus sanguinis	comp2451_c0_seq1	gi|488989563|ref|WP_002900336.1|	99.1	107	1.3e-54
methionine aminopeptidase Prevotella bryantii	comp2452_c0_seq1	gi|493325619|ref|WP_006282868.1|	86.7	75	6.2e-31
glycogen-branching protein Streptococcus mutans	comp2455_c0_seq1	gi|488197339|ref|WP_002268547.1|	98.8	83	4.8e-40
Ig heavy chain V region - human (fragment) gi|860971|emb|CAA79335.1| Ig H-chain V-region Homo sapiens	comp2458_c0_seq1	gi|7439089|pir||S54854	70.3	64	8.1e-15
Cytosol non-specific dipeptidase Wohlfahrtiimonas chitiniclastica	comp2464_c0_seq1	gi|495589935|ref|WP_008314514.1|	97.6	85	3.5e-38
preprotein translocase subunit SecD, partial Candidatus Prevotella conceptionensis	comp2465_c0_seq1	gi|763402583|ref|WP_044259378.1|	99	97	8.9e-46
hypothetical protein LOTGIDRAFT_59092, partial Lottia gigantea	comp2471_c0_seq1	gi|676496629|ref|XP_009067277.1|	56.4	94	6.3e-20
polysaccharide biosynthesis protein Fusobacterium sp. OBRC1	comp2472_c0_seq1	gi|576679499|gb|EUB33025.1|	100	77	7.8e-37
50S ribosomal protein L9 Campylobacter hominis	comp2475_c0_seq1	gi|501057483|ref|WP_012108919.1|	51.2	80	4.4e-14
molecular chaperone GroES Rothia mucilaginosa	comp2476_c0_seq1	gi|491647540|ref|WP_005505066.1|	100	74	9.7e-33
Putative ATP Campylobacter concisus	comp2479_c0_seq1	gi|544657261|ref|WP_021090903.1|	97	67	9.8e-28
restriction endonuclease EcoAI, partial Prevotella oris	comp2482_c0_seq1	gi|739009107|ref|WP_036890655.1|	97.8	90	5.4e-45
UDP-N-acetylenolpyruvoylglucosamine reductase Gemella haemolysans	comp2485_c0_seq1	gi|489238154|ref|WP_003146410.1|	98.7	78	1.2e-35
hypothetical protein Wohlfahrtiimonas chitiniclastica	comp2490_c0_seq1	gi|516835443|ref|WP_018122811.1|	95.3	64	7.7e-26
hypothetical protein M91_06316 Bos mutus	comp2491_c0_seq1	gi|440910690|gb|ELR60459.1|	52.3	65	9.6e-11
rod shape-determining protein MreB Prevotella nigrescens	comp2492_c0_seq1	gi|738999779|ref|WP_036881856.1|	100	75	2.5e-35
multifunctional fatty acid oxidation complex subunit alpha Providencia alcalifaciens	comp2494_c0_seq1	gi|493713695|ref|WP_006663279.1|	100	99	4.8e-47
multifunctional fatty acid oxidation complex subunit alpha Providencia alcalifaciens	comp2494_c0_seq2	gi|739083782|ref|WP_036954923.1|	98.4	191	2.5e-100
N-acetylmuramoyl-L-alanine amidase Finegoldia magna	comp2498_c0_seq1	gi|737123471|ref|WP_035111140.1|	98.3	120	4.2e-61
membrane protein Capnocytophaga sp. oral taxon 338	comp2503_c0_seq1	gi|497432249|ref|WP_009746447.1|	41.7	72	0.00033
putative trehalose operon repressor Aggregatibacter sp. oral taxon 458	comp2505_c0_seq1	gi|545367714|ref|WP_021617113.1|	93.2	73	8.8e-30
putative trehalose operon repressor Aggregatibacter sp. oral taxon 458	comp2505_c0_seq2	gi|545367714|ref|WP_021617113.1|	100	84	8.2e-40
preprotein translocase subunit SecA Leptotrichia hofstadii	comp2507_c0_seq1	gi|652349792|ref|WP_026746064.1|	99.1	110	1.4e-55
MULTISPECIES: methylthioribose kinase Rahnella	comp2518_c0_seq1	gi|503339618|ref|WP_013574279.1|	97.1	69	3.7e-30
hypothetical protein GCWU000282_00069 Catonella morbi ATCC 51271	comp2519_c0_seq1	gi|554921703|gb|ESL04682.1|	96.8	95	2e-45
Kae1-associated kinase Prevotella oris	comp2527_c0_seq1	gi|517749710|ref|WP_018919918.1|	99	96	3.8e-49
ABC transporter ATP-binding protein Propionibacterium acnes C1	comp2530_c0_seq1	gi|407903666|gb|AFU40496.1|	100	70	1.3e-30
PTS fructose transporter subunit IIA Streptococcus sp. 2_1_36FAA	comp2536_c0_seq1	gi|496085529|ref|WP_008810036.1|	98.6	73	5.1e-30
hCG2041907, partial Homo sapiens	comp2540_c0_seq1	gi|119615325|gb|EAW94919.1|	100	46	8.3e-20
hypothetical protein Wohlfahrtiimonas chitiniclastica	comp2541_c0_seq1	gi|516836295|ref|WP_018123017.1|	83.3	72	6.7e-28
diphosphate--fructose-6-phosphate 1-phosphotransferase Alloprevotella rava	comp2551_c0_seq1	gi|496706066|ref|WP_009346441.1|	90.7	54	1e-21
tRNA s(4)U8 sulfurtransferase Klebsiella pneumoniae	comp2552_c0_seq1	gi|490310105|ref|WP_004204823.1|	66.7	75	3.4e-16
HAD hydrolase, family IIA Actinomyces sp. oral taxon 848 str. F0332	comp2558_c0_seq1	gi|269212308|gb|EEZ78648.1|	98.9	92	3.2e-45
MULTISPECIES: valyl-tRNA synthetase Streptococcus	comp2559_c0_seq1	gi|489118546|ref|WP_003028389.1|	100	83	7.4e-41
valyl-tRNA synthetase Streptococcus pneumoniae	comp2559_c0_seq2	gi|445954376|ref|WP_000032231.1|	100	78	9.3e-38
methionine sulfoxide reductase Cardiobacterium hominis	comp2569_c0_seq1	gi|490244637|ref|WP_004142838.1|	86.3	117	2e-55
acetylneuraminic acid synthetase Rothia mucilaginosa	comp2572_c0_seq1	gi|491649665|ref|WP_005506934.1|	91.4	93	7.5e-42
type IV pilin biogenesis protein Escherichia coli	comp2574_c0_seq1	gi|519075349|ref|WP_020231224.1|	79.2	77	5.2e-25
iron permease Parvimonas micra	comp2577_c0_seq1	gi|661253396|ref|WP_029948934.1|	94.6	242	2.3e-122
PREDICTED: DNA-directed RNA polymerase III subunit RPC7-like Otolemur garnettii	comp2579_c0_seq1	gi|395842028|ref|XP_003793822.1|	82.8	29	0.00014
hypothetical protein, partial Campylobacter jejuni	comp2584_c0_seq1	gi|766638985|ref|WP_044809865.1|	54.1	74	4.4e-13
hypothetical protein, partial Campylobacter jejuni	comp2584_c0_seq2	gi|766638985|ref|WP_044809865.1|	62.1	58	2.7e-12
hypothetical protein Marinospirillum insulare	comp2586_c0_seq1	gi|654359514|ref|WP_027851917.1|	50	80	1.1e-10
hypothetical protein Bacillus methanolicus	comp2586_c0_seq1	gi|489441027|ref|WP_003346498.1|	46	50	8.7e-05
hypothetical protein Wohlfahrtiimonas chitiniclastica	comp2591_c0_seq1	gi|516835080|ref|WP_018122647.1|	63.5	137	7e-41
Hypothetical protein Wohlfahrtiimonas chitiniclastica	comp2591_c0_seq1	gi|495591083|ref|WP_008315662.1|	68.7	83	4.1e-25
penicillin-binding protein 1A Streptococcus sp. M334	comp2592_c0_seq1	gi|446964067|ref|WP_001041323.1|	71.8	85	3.2e-23
SNF2 family N-terminal domain protein Solobacterium moorei F0204	comp2593_c0_seq1	gi|320132877|gb|EFW25417.1|	95.9	74	4.6e-34
hypothetical protein Capnocytophaga sp. oral taxon 332	comp2595_c0_seq1	gi|496945528|ref|WP_009416228.1|	85.7	119	5.6e-56
hypothetical protein Ureaplasma urealyticum	comp2596_c0_seq1	gi|490125469|ref|WP_004025945.1|	88.7	62	1.4e-21
fructokinase Streptococcus oralis	comp2598_c0_seq1	gi|757664748|ref|WP_042902793.1|	100	74	3.9e-33
beta-ketoacyl synthase Prevotella sp. C561	comp2600_c0_seq1	gi|757610965|ref|WP_042856149.1|	98.6	147	2.5e-76
AraC family transcriptional regulator Pseudomonas sp. PAMC 26793	comp2601_c0_seq1	gi|516049126|ref|WP_017479709.1|	99	97	4.7e-47
ORF2 synthetic construct	comp2605_c0_seq2	gi|662180271|gb|AIE45854.1|	47.9	73	5.8e-11
aspartate kinase III family protein Capnocytophaga sp. oral taxon 326	comp2610_c0_seq1	gi|496934958|ref|WP_009413368.1|	80.2	91	1.3e-30
acetyl-CoA carboxylase subunit beta Ignatzschineria larvae	comp2621_c0_seq1	gi|652483926|ref|WP_026878549.1|	84.2	101	4.3e-43
alpha-2-macroglobulin family N Prevotella nigrescens ATCC 33563	comp2623_c0_seq1	gi|339611304|gb|EGQ16135.1|	72.7	66	1.5e-15
PREDICTED: calcium/calmodulin-dependent protein kinase kinase 1 isoform X1 Chlorocebus sabaeus	comp2624_c0_seq1	gi|635086965|ref|XP_008008078.1|	75	60	6.4e-19
hypothetical protein Prevotella sp. F0091	comp2625_c0_seq1	gi|545433750|ref|WP_021671726.1|	96.5	115	5e-56
hypothetical protein Prevotella nigrescens	comp2631_c0_seq1	gi|565841718|ref|WP_023924986.1|	98.1	103	5.5e-54
hypothetical protein Prevotella pallens	comp2631_c0_seq2	gi|492914518|ref|WP_006044172.1|	100	83	5.1e-42
permease Neisseria sicca	comp2633_c0_seq1	gi|657907088|ref|WP_029609711.1|	100	77	6.6e-36
hypothetical protein Capnocytophaga granulosa	comp2642_c0_seq1	gi|512454745|ref|WP_016419230.1|	99.1	112	1.9e-56
imidazolonepropionase Bacteroidetes oral taxon 274	comp2644_c0_seq1	gi|496509583|ref|WP_009217866.1|	95.9	73	1e-33
DEAD/DEAH box helicase Streptococcus sp. VT 162	comp2646_c0_seq1	gi|763140988|ref|WP_044020658.1|	100	63	1.2e-27
Acetyltransferase (GNAT family) Campylobacter concisus	comp2648_c0_seq1	gi|544656946|ref|WP_021090588.1|	89.9	69	3.9e-27
Acetyltransferase (GNAT family) Campylobacter concisus	comp2648_c0_seq2	gi|544656946|ref|WP_021090588.1|	95.5	110	8.5e-53
PPIC-type PPIASE domain protein Prevotella sp. oral taxon 473 str. F0040	comp2651_c0_seq1	gi|429145344|gb|EKX88434.1|	94.4	89	9.7e-39
ABC transporter ATP-binding protein Aggregatibacter segnis	comp2653_c0_seq1	gi|493769892|ref|WP_006718433.1|	100	70	3.8e-30
unnamed protein product Canis lupus familiaris	comp2656_c0_seq1	gi|2981631|dbj|BAA25253.1|	52.6	57	2.3e-06
threonyl-tRNA synthetase Providencia alcalifaciens	comp2658_c0_seq1	gi|739079306|ref|WP_036950480.1|	94.1	68	1.8e-32
tyrosyl-tRNA synthetase Campylobacter rectus	comp2661_c0_seq1	gi|748630013|ref|WP_039888190.1|	76	104	8.7e-39
NADH:ubiquinone oxidoreductase subunit M Neisseria cinerea	comp2664_c0_seq1	gi|489773080|ref|WP_003676981.1|	100	107	9.9e-54
amidohydrolase Chryseobacterium oranimense	comp2665_c0_seq1	gi|751290947|ref|WP_040999603.1|	64.6	82	3.5e-22
MULTISPECIES: rod shape-determining protein MreC Bacteroides	comp2666_c0_seq1	gi|490427787|ref|WP_004299942.1|	98.6	73	1.2e-31
hypothetical protein HMPREF9075_01683, partial Capnocytophaga sp. oral taxon 332 str. F0381	comp2667_c0_seq2	gi|429166458|gb|EKY08442.1|	84	125	7.2e-53
NAD-dependent deacetylase Gemella morbillorum	comp2668_c0_seq1	gi|490769934|ref|WP_004632163.1|	92.9	70	3.3e-26
hypothetical protein Plasmodium vivax Sal-1	comp2671_c0_seq1	gi|156099051|ref|XP_001615531.1|	70.7	92	1.5e-31
ABC transporter, permease protein Granulicatella adiacens ATCC 49175	comp2673_c0_seq1	gi|259036813|gb|EEW38068.1|	98.7	79	2.1e-36
ABC transporter, substrate-binding protein, family 3 Granulicatella adiacens ATCC 49175	comp2673_c0_seq1	gi|259036812|gb|EEW38067.1|	100	43	7.6e-15
P-ATPase superfamily P-type ATPase copper transporter Streptococcus australis	comp2675_c0_seq1	gi|493644423|ref|WP_006596059.1|	89.1	119	4.2e-53
hypothetical protein, partial Lachnoanaerobaculum sp. OBRC5-5	comp2677_c0_seq1	gi|494868533|ref|WP_007594630.1|	99.2	131	1.7e-68
ribonuclease HII Fusobacterium nucleatum	comp2678_c0_seq1	gi|657893463|ref|WP_029596918.1|	100	93	8e-44
hypothetical protein Haemophilus parainfluenzae	comp2679_c0_seq1	gi|696223581|ref|WP_032804051.1|	78.1	114	1.1e-42
hypothetical protein, partial Solobacterium moorei	comp2680_c0_seq1	gi|750346126|ref|WP_040628045.1|	90.8	98	6.9e-46
DNA polymerase III, epsilon subunit Solobacterium moorei F0204	comp2680_c0_seq2	gi|320131508|gb|EFW24073.1|	91.8	98	8.1e-47
PREDICTED: early lymphoid activation gene protein-like Nomascus leucogenys	comp2681_c0_seq1	gi|332251804|ref|XP_003275039.1|	61.4	44	0.00012
hypothetical protein Campylobacter gracilis	comp2686_c0_seq1	gi|492517387|ref|WP_005872711.1|	84.3	83	4.5e-33
membrane protein Alloprevotella tannerae	comp2691_c0_seq1	gi|493297096|ref|WP_006254735.1|	99	105	3e-47
PREDICTED: tigger transposable element-derived protein 1-like isoform 1 Dasypus novemcinctus	comp2692_c0_seq1	gi|488518212|ref|XP_004451065.1|	56	75	9.2e-13
ADP/ATP translocase Lucilia cuprina	comp2697_c0_seq1	gi|6942136|gb|AAF32322.1|AF218587_1	96.3	82	3.9e-37
hypothetical protein Campylobacter gracilis	comp2700_c0_seq1	gi|492512183|ref|WP_005871070.1|	97.3	110	1.9e-52
hypothetical protein Campylobacter showae	comp2701_c0_seq1	gi|497170570|ref|WP_009495819.1|	95.9	73	3.8e-33
TonB-dependent receptor plug Veillonella dispar	comp2703_c0_seq1	gi|568110775|ref|WP_024061268.1|	98.9	87	1e-45
phosphorylase family protein Escherichia coli	comp2705_c0_seq1	gi|554001761|ref|WP_023157064.1|	100	65	1.1e-28
fimbrial protein SteB Providencia stuartii	comp2709_c0_seq1	gi|504470342|ref|WP_014657444.1|	96.6	118	2.5e-58
phosphatidate cytidylyltransferase Haemophilus parainfluenzae	comp2711_c0_seq1	gi|491966710|ref|WP_005696781.1|	92.7	150	1.5e-71
CRISPR-associated protein Lachnoanaerobaculum sp. MSX33	comp2716_c0_seq1	gi|736080397|ref|WP_034213869.1|	97.8	93	3.5e-44
50S ribosomal protein L35 Dialister sp. CAG:588	comp2718_c0_seq1	gi|548327571|ref|WP_022513446.1|	100	65	8e-28
adenosylmethionine-8-amino-7-oxononanoate aminotransferase, partial Acinetobacter baumannii	comp2723_c0_seq1	gi|663437659|ref|WP_030424990.1|	98.4	63	7.3e-31
PREDICTED: farnesyl pyrophosphate synthase-like Macaca mulatta	comp2724_c0_seq1	gi|109130476|ref|XP_001097788.1|	77.1	35	4.3e-05
ethanolamine ammonia-lyase Leptotrichia sp. oral taxon 225	comp2725_c0_seq1	gi|738111798|ref|WP_036070079.1|	100	75	9.4e-34
DNA mismatch repair protein Solobacterium moorei	comp2727_c0_seq1	gi|654613311|ref|WP_028078028.1|	95.9	74	1.9e-32
hypothetical protein Streptobacillus moniliformis	comp2729_c0_seq1	gi|502622280|ref|WP_012859085.1|	76.7	86	1.8e-30
sodium:proton antiporter Prevotella oris	comp2732_c0_seq1	gi|748616295|ref|WP_039874473.1|	100	68	6.7e-32
50S rRNA methyltransferase Chryseobacterium caeni	comp2735_c0_seq1	gi|653134700|ref|WP_027384051.1|	85.2	149	3.1e-67
excinuclease ABC subunit A Lactobacillus fermentum	comp2741_c0_seq1	gi|490699799|ref|WP_004563279.1|	99.5	204	3.8e-107
tumor necrosis factor alpha converting enzyme Gallus gallus	comp2746_c0_seq1	gi|45444685|gb|AAS64567.1|	99	98	4.6e-50
hypothetical protein Q620_VSAC01179G0002 Veillonella sp. DORA_A_3_16_22	comp2752_c0_seq1	gi|566267421|gb|ETJ14242.1|	74	77	1.4e-22
TonB-denpendent receptor Capnocytophaga sp. CM59	comp2754_c0_seq1	gi|497328280|ref|WP_009642493.1|	100	106	8.7e-55
hypothetical protein PBAL39_08440 Pedobacter sp. BAL39	comp2755_c0_seq1	gi|149229703|gb|EDM35093.1|	59.4	69	2.8e-09
hypothetical protein Pedobacter sp. NL19	comp2755_c0_seq1	gi|754460557|ref|WP_041878499.1|	90.3	31	2.5e-05
transcriptional regulator Dialister micraerophilus	comp2757_c0_seq1	gi|748755828|ref|WP_040013943.1|	99.3	141	9.1e-74
putative integral membrane protein Campylobacter concisus	comp2780_c0_seq1	gi|544659301|ref|WP_021092914.1|	100	90	4.3e-41
methionine ABC transporter substrate-binding protein Campylobacter showae	comp2783_c0_seq1	gi|489037632|ref|WP_002947971.1|	100	69	2.3e-32
MULTISPECIES: hypothetical protein Fusobacterium	comp2787_c0_seq1	gi|492649359|ref|WP_005911319.1|	97.3	113	2.1e-54
CHU Capnocytophaga ochracea	comp2789_c0_seq1	gi|488747964|ref|WP_002671280.1|	66.3	196	2.6e-68
ABC transporter, permease protein Aggregatibacter sp. oral taxon 458	comp2790_c0_seq1	gi|545363180|ref|WP_021616382.1|	98.4	128	1.2e-64
bifunctional protein FolC Haemophilus parainfluenzae ATCC 33392	comp2793_c0_seq1	gi|325159867|gb|EGC71996.1|	92.8	166	1.7e-81
maltodextrose utilization protein MalA Streptococcus parasanguinis	comp2795_c0_seq1	gi|503670256|ref|WP_013904332.1|	98	100	5.7e-49
hypothetical protein, partial Granulicatella elegans	comp2801_c0_seq1	gi|750203933|ref|WP_040508007.1|	95.6	68	2.1e-30
Sodium:neurotransmitter symporter family protein Aggregatibacter actinomycetemcomitans	comp2806_c0_seq1	gi|491780364|ref|WP_005594971.1|	71.8	85	9.2e-23
aromatic amino acid aminotransferase Pseudomonas sp. PAMC 26793	comp2807_c0_seq1	gi|516046854|ref|WP_017477437.1|	98.7	77	5.7e-35
membrane protein Streptococcus sp. CM6	comp2816_c0_seq1	gi|727084475|ref|WP_033605712.1|	86.5	104	9.6e-44
putative autotransported outer membrane protein involved in cell adhesion Escherichia coli	comp2817_c0_seq1	gi|699390102|gb|KGM69357.1|	100	86	1.1e-42
membrane protein Prevotella nanceiensis	comp2820_c0_seq1	gi|517172930|ref|WP_018361748.1|	99.1	110	9.7e-57
ankyrin Bartonella tamiae	comp2821_c0_seq1	gi|495313707|ref|WP_008038455.1|	74.5	98	7.5e-35
MULTISPECIES: glycine decarboxylase, PLP-dependent, subunit P of glycine cleavage complex Enterobacteriaceae	comp2823_c0_seq1	gi|446117207|ref|WP_000195062.1|	100	67	8e-30
flagellar motor protein MotA Porphyromonas sp. KLE 1280	comp2824_c0_seq1	gi|763246164|ref|WP_044115257.1|	100	83	2.5e-36
PREDICTED: tigger transposable element-derived protein 1 Saimiri boliviensis boliviensis	comp2827_c0_seq1	gi|725589070|ref|XP_010345502.1|	71.9	32	0.00037
3-deoxy-manno-octulosonate cytidylyltransferase Haemophilus influenzae	comp2829_c0_seq1	gi|491886409|ref|WP_005652566.1|	100	44	1e-14
3-deoxy-manno-octulosonate cytidylyltransferase Haemophilus influenzae	comp2829_c0_seq2	gi|491886409|ref|WP_005652566.1|	100	44	1.1e-14
metallophosphoesterase Streptobacillus moniliformis	comp2831_c0_seq1	gi|502622141|ref|WP_012858950.1|	57.1	91	3.9e-22
Amino acid carrier protein, partial Veillonella dispar	comp2833_c0_seq1	gi|568110532|ref|WP_024061089.1|	100	93	1.3e-45
Amino acid carrier protein, partial Veillonella dispar	comp2833_c0_seq1	gi|568110532|ref|WP_024061089.1|	100	20	1.3
hypothetical protein HMPREF9073_01446, partial Capnocytophaga sp. oral taxon 326 str. F0382	comp2836_c0_seq1	gi|429176097|gb|EKY17499.1|	85.7	84	2e-33
hypothetical protein, partial Ignatzschineria larvae	comp2839_c0_seq1	gi|736856395|ref|WP_034856233.1|	100	87	1.7e-43
acetyl-COA carboxylase Aggregatibacter sp. oral taxon 458	comp2849_c0_seq1	gi|696450196|ref|WP_033002766.1|	97.8	92	1.1e-45
dihydrolipoyl dehydrogenase Streptococcus sanguinis	comp2852_c0_seq1	gi|488989583|ref|WP_002900356.1|	98.7	77	3.6e-34
dihydrolipoyl dehydrogenase Streptococcus sp. AS14	comp2852_c0_seq2	gi|497346094|ref|WP_009660307.1|	98.7	77	1.4e-33
pyruvate dehydrogenase E1 subunit alpha Porphyromonas sp. oral taxon 279	comp2854_c0_seq1	gi|496999832|ref|WP_009432961.1|	81.1	74	2.5e-25
pyruvate dehydrogenase Porphyromonas catoniae	comp2854_c0_seq1	gi|763309934|ref|WP_044168493.1|	100	52	1.2e-19
UvrABC system subunit C Leptotrichia buccalis	comp2855_c0_seq1	gi|506249085|ref|WP_015768860.1|	62.8	43	3.8e-06
pectate lyase Lachnoanaerobaculum saburreum	comp2859_c0_seq1	gi|496029439|ref|WP_008753946.1|	97.6	82	1e-42
phosphatase Gemella haemolysans	comp2862_c0_seq1	gi|489238442|ref|WP_003146695.1|	97.6	83	2.2e-37
Hypothetical protein Wohlfahrtiimonas chitiniclastica	comp2863_c0_seq1	gi|495589914|ref|WP_008314493.1|	100	93	2.3e-43
hypothetical protein NEISUBOT_03458 Neisseria subflava NJ9703	comp2864_c0_seq1	gi|284798108|gb|EFC53455.1|	96.2	105	2.4e-52
DNA topoisomerase I Streptococcus parasanguinis	comp2879_c0_seq1	gi|503669508|ref|WP_013903584.1|	100	68	4.9e-30
RNA polymerase sigma-70 factor, ECF subfamily Prevotella oris C735	comp2880_c0_seq1	gi|298577663|gb|EFI49531.1|	100	97	2.2e-46
cell division protein FtsY Sebaldella termitidis	comp2881_c0_seq1	gi|502623303|ref|WP_012860088.1|	51.6	62	2.5e-08
lipopolysaccharide ABC transporter permease Providencia alcalifaciens	comp2883_c0_seq1	gi|739092363|ref|WP_036963289.1|	100	98	6.2e-47
conserved Plasmodium protein, unknown function Plasmodium falciparum 3D7	comp2887_c0_seq1	gi|86170764|ref|XP_966080.1|	100	25	4.6e-05
glucan-binding protein Streptococcus salivarius	comp2894_c0_seq1	gi|488974614|ref|WP_002885509.1|	88.4	112	5.1e-45
ORF2 synthetic construct	comp2896_c0_seq1	gi|662180271|gb|AIE45854.1|	48.6	70	1.8e-11
ORF2 synthetic construct	comp2900_c0_seq1	gi|662180271|gb|AIE45854.1|	53.7	54	0.00016
susD family protein Bacteroides sp. CAG:1060	comp2913_c0_seq1	gi|546355546|ref|WP_021842828.1|	33.3	66	2.3e-05
protein SanA Capnocytophaga sp. oral taxon 329	comp2918_c0_seq1	gi|496872265|ref|WP_009392730.1|	97.9	97	2.4e-46
peptidase S24-like protein Prevotella sp. oral taxon 473 str. F0040	comp2921_c0_seq1	gi|429149909|gb|EKX92870.1|	89.3	112	8.7e-53
hypothetical protein, partial Streptococcus sp. GMD2S	comp2924_c0_seq1	gi|446235855|ref|WP_000313710.1|	100	78	9.3e-38
MULTISPECIES: peptidase M41 Capnocytophaga	comp2925_c0_seq1	gi|497327577|ref|WP_009641790.1|	93.1	72	1e-30
hypothetical protein, partial Ignatzschineria larvae	comp2930_c0_seq1	gi|736856343|ref|WP_034856181.1|	93.1	188	2e-94
1,4-dihydroxy-6-naphthoate synthase Capnocytophaga gingivalis	comp2937_c0_seq1	gi|488744960|ref|WP_002668300.1|	94.8	153	3.7e-78
Hypothetical protein Wohlfahrtiimonas chitiniclastica	comp2939_c0_seq1	gi|495591446|ref|WP_008316025.1|	96	50	1.6e-18
hypothetical protein Wohlfahrtiimonas chitiniclastica	comp2939_c0_seq2	gi|516836111|ref|WP_018122934.1|	97.1	105	3.1e-52
hypothetical protein Veillonella sp. ACP1	comp2940_c0_seq1	gi|497347625|ref|WP_009661838.1|	100	82	3.3e-41
succinate dehydrogenase Prevotella bergensis	comp2944_c0_seq1	gi|763258785|ref|WP_044123532.1|	93.7	79	2.8e-37
succinate dehydrogenase or fumarate reductase flavoprotein subunit Prevotella sp. CAG:1320	comp2944_c0_seq2	gi|547736232|ref|WP_022150086.1|	97.3	75	2.2e-36
sn-glycerol-3-phosphate transporter Proteus mirabilis	comp2946_c0_seq1	gi|490365742|ref|WP_004245406.1|	100	76	4.1e-38
lipopolysaccharide biosynthesis protein RfbH Pedobacter borealis	comp2947_c0_seq1	gi|657034858|ref|WP_029278142.1|	96.8	93	3.3e-43
5-nitroimidazole antibiotic resistance protein Prevotella salivae	comp2948_c0_seq1	gi|494223758|ref|WP_007135407.1|	99.1	113	1e-56
diguanylate phosphodiesterase Rhizobium nepotum 39/7	comp2949_c0_seq1	gi|767029588|gb|KJF67171.1|	82.4	74	1.3e-24
hypothetical protein Gemella haemolysans	comp2950_c0_seq1	gi|489238885|ref|WP_003147132.1|	100	42	5.2e-15
adenosylmethionine-8-amino-7-oxononanoate aminotransferase Haemophilus aegyptius	comp2952_c0_seq1	gi|696248162|ref|WP_032826328.1|	98.7	77	2.3e-36
phosphomethylpyrimidine synthase ThiC Porphyromonas endodontalis	comp2954_c0_seq1	gi|490464395|ref|WP_004334946.1|	95.4	87	5.9e-41
mrp Chryseobacterium sp. P1-3	comp2960_c0_seq1	gi|671763718|gb|KFF75408.1|	94.4	71	1.6e-31
hypothetical protein HMPREF1222_01858 Treponema vincentii F0403	comp2965_c0_seq1	gi|513542419|gb|EPF46339.1|	100	48	1.3e-18
methionine ABC transporter substrate-binding protein Campylobacter showae	comp2967_c0_seq1	gi|736960748|ref|WP_034957234.1|	94.9	99	1.2e-45
RecName: Full=ERV-H1 provirus ancestral Env polyprotein; AltName: Full=ERV-H/env62; AltName: Full=Envelope polyprotein; Short=Env protein; Contains: RecName: Full=Surface protein; Short=SU; Contains: RecName: Full=Transmembrane protein; Short=TM; Flags: Precursor Pan troglodytes	comp2968_c0_seq1	gi|47605610|sp|P61559.1|ENH1_PANTR	39.4	94	4.3e-06
peptidase M16 inactive domain protein Prevotella sp. F0091	comp2971_c0_seq1	gi|545432371|ref|WP_021670431.1|	100	104	2.2e-50
Hypothetical protein Wohlfahrtiimonas chitiniclastica	comp2972_c0_seq1	gi|495591630|ref|WP_008316209.1|	76.5	115	2.3e-45
hypothetical protein Prevotella nigrescens	comp2984_c0_seq1	gi|565843030|ref|WP_023926207.1|	71.4	42	7e-09
hypothetical protein Campylobacter ureolyticus	comp2995_c0_seq1	gi|640527872|ref|WP_024961844.1|	95.8	71	5.9e-31
TonB-denpendent receptor Prevotella amnii	comp2997_c0_seq1	gi|495724703|ref|WP_008449282.1|	98.7	76	2.5e-35
diphosphate--fructose-6-phosphate 1-phosphotransferase Alloprevotella tannerae	comp3004_c0_seq1	gi|493297897|ref|WP_006255527.1|	100	90	5.3e-45
hypothetical protein PFMALIP_04059 Plasmodium falciparum MaliPS096_E11	comp3006_c0_seq1	gi|574986559|gb|ETW47873.1|	100	65	1.1e-27
hypothetical protein Wohlfahrtiimonas chitiniclastica	comp3013_c0_seq1	gi|516833286|ref|WP_018121936.1|	99.3	143	5.7e-73
30S ribosomal protein S12 Comamonas aquatica	comp3017_c0_seq1	gi|755067351|ref|WP_042419058.1|	95.8	71	1.5e-30
NADP-dependent malic enzyme Capnocytophaga sputigena	comp3019_c0_seq1	gi|488756477|ref|WP_002679731.1|	100	72	8.6e-31
malate dehydrogenase Capnocytophaga sp. oral taxon 326	comp3019_c0_seq2	gi|496933626|ref|WP_009413089.1|	100	65	8.9e-27
hypothetical protein Prevotella sp. CAG:1058	comp3026_c0_seq1	gi|546364606|ref|WP_021851064.1|	67.3	107	3.7e-35
indole-3-glycerol phosphate synthase Prevotella pallens	comp3028_c0_seq1	gi|492916888|ref|WP_006044979.1|	97.2	71	1.6e-31
tetratricopeptide repeat protein 39B-like protein, partial Equus caballus	comp3030_c0_seq1	gi|328909357|gb|AEB61346.1|	65	40	6.4e-06
excinuclease ABC subunit C Paenibacillus sophorae	comp3035_c0_seq1	gi|738698311|ref|WP_036597301.1|	97.8	89	7.1e-42
6-phosphofructokinase Haemophilus influenzae	comp3036_c0_seq1	gi|491891518|ref|WP_005655960.1|	100	178	3.2e-94
ribonuclease Prevotella sp. oral taxon 306	comp3044_c0_seq1	gi|497006143|ref|WP_009435239.1|	92.4	118	4.8e-54
glucose-6-phosphate 1-dehydrogenase Staphylococcus hominis	comp3048_c0_seq1	gi|488385926|ref|WP_002455311.1|	100	106	2.8e-53
pyruvate dehydrogenase Entamoeba dispar SAW760	comp3050_c0_seq1	gi|167376288|ref|XP_001733938.1|	86.8	106	1.4e-47
hypothetical protein N559_1938 Klebsiella pneumoniae JM45	comp3051_c0_seq1	gi|530344438|gb|AGT23671.1|	100	112	1.3e-56
4-alpha-glucanotransferase Prevotella veroralis	comp3057_c0_seq1	gi|517739718|ref|WP_018909926.1|	98.5	134	1.4e-73
16S RNA G1207 methylase RsmC Shinella sp. DD12	comp3058_c0_seq1	gi|631492375|ref|WP_024271591.1|	89.4	66	8.3e-27
16S RNA G1207 methylase RsmC Shinella sp. DD12	comp3058_c0_seq2	gi|631492375|ref|WP_024271591.1|	94.1	68	9.2e-29
TonB-denpendent receptor Capnocytophaga sp. CM59	comp3065_c0_seq1	gi|497327977|ref|WP_009642190.1|	83.7	129	1.1e-56
TonB-denpendent receptor Capnocytophaga sp. CM59	comp3065_c0_seq2	gi|497327977|ref|WP_009642190.1|	87.3	102	6.7e-44
FeS cluster assembly protein SufD Chryseobacterium oranimense G311	comp3073_c0_seq1	gi|724421622|emb|CEJ68059.1|	95.7	69	1.6e-29
molecular chaperone GroEL Selenomonas noxia	comp3074_c0_seq1	gi|493745523|ref|WP_006694563.1|	100	67	1.2e-28
MULTISPECIES: septum formation initiator Prevotella	comp3075_c0_seq1	gi|496529533|ref|WP_009236224.1|	98.7	77	2.9e-35
ferrous iron transporter B Porphyromonas sp. COT-239 OH1446	comp3079_c0_seq1	gi|738996422|ref|WP_036878619.1|	72.3	101	8.8e-36
POTRA protein Veillonella sp. DORA_A_3_16_22	comp3082_c0_seq1	gi|566275592|gb|ETJ20041.1|	83.3	78	2.5e-27
thiredoxin Campylobacter showae	comp3089_c0_seq1	gi|489038558|ref|WP_002948893.1|	97.1	68	4.1e-31
hypothetical protein M91_03393, partial Bos mutus	comp3090_c0_seq2	gi|440903135|gb|ELR53834.1|	36.4	110	0.00013
Sigma-70 region 2 Prevotella sp. oral taxon 473	comp3096_c0_seq1	gi|497012809|ref|WP_009437073.1|	72.3	83	3.5e-25
hypothetical protein HMPREF9331_00699 Capnocytophaga granulosa ATCC 51502	comp3102_c0_seq1	gi|512030026|gb|EPD30060.1|	76.5	166	5.5e-64
PREDICTED: tigger transposable element-derived protein 1 Tarsius syrichta	comp3103_c0_seq1	gi|640788956|ref|XP_008050298.1|	61.5	39	5.2e-05
PREDICTED: tigger transposable element-derived protein 1 Tarsius syrichta	comp3103_c0_seq1	gi|640788956|ref|XP_008050298.1|	84.6	26	0.00077
Sensor protein CpxA Wohlfahrtiimonas chitiniclastica	comp3108_c0_seq1	gi|495591100|ref|WP_008315679.1|	100	76	1.2e-34
Sensor protein CpxA Wohlfahrtiimonas chitiniclastica	comp3108_c0_seq2	gi|495591100|ref|WP_008315679.1|	98	98	1.8e-46
L-lactate permease Escherichia coli	comp3109_c0_seq1	gi|647216300|ref|WP_025670687.1|	88.7	115	9.8e-52
peptidase Staphylococcus epidermidis	comp3113_c0_seq1	gi|694233216|gb|KGJ24328.1|	80.7	83	3.7e-32
NADH-dependent butanol dehydrogenase A Treponema vincentii	comp3114_c0_seq1	gi|493200678|ref|WP_006189666.1|	91	78	6.3e-34
carbohydrate-binding protein SusD Capnocytophaga ochracea	comp3115_c0_seq1	gi|506262558|ref|WP_015782333.1|	87.8	131	2e-61
hypothetical protein HMPREF9195_01291 Treponema medium ATCC 700293	comp3116_c0_seq1	gi|513482878|gb|EPF28595.1|	84.9	106	6.8e-47
LRRGT00087 Rattus norvegicus	comp3118_c0_seq1	gi|37361860|gb|AAQ91043.1|	38.8	67	0.0007
Ukp protein Streptococcus sp. AS14	comp3122_c0_seq1	gi|696330045|ref|WP_032905354.1|	100	138	8.7e-71
PREDICTED: phospholysine phosphohistidine inorganic pyrophosphate phosphatase isoform X1 Chlorocebus sabaeus	comp3125_c0_seq2	gi|635056667|ref|XP_007962529.1|	84.3	83	5.2e-31
hypothetical protein, partial Blautia hydrogenotrophica	comp3134_c0_seq1	gi|750011515|ref|WP_040350341.1|	55.8	104	5.9e-27
exopolyphosphatase Staphylococcus epidermidis	comp3135_c0_seq1	gi|488368837|ref|WP_002438222.1|	98.8	81	4.9e-37
hypothetical protein PFFCH_03511 Plasmodium falciparum FCH/4	comp3137_c0_seq1	gi|574965890|gb|ETW29090.1|	92	150	1.8e-69
unnamed protein product Homo sapiens	comp3139_c0_seq1	gi|7023861|dbj|BAA92112.1|	61.6	73	7.5e-15
triose-phosphate isomerase Capnocytophaga sp. oral taxon 326	comp3140_c0_seq1	gi|496936303|ref|WP_009413662.1|	100	69	1.8e-32
lantibiotic ABC transporter permease Streptococcus sinensis	comp3143_c0_seq1	gi|739762357|ref|WP_037614842.1|	96.9	97	1.4e-43
hypothetical protein Prevotella intermedia	comp3144_c0_seq1	gi|504521925|ref|WP_014709027.1|	98.9	88	3.2e-42
hCG2040457 Homo sapiens	comp3153_c0_seq1	gi|119574978|gb|EAW54593.1|	98.6	70	9.2e-30
hCG2040457 Homo sapiens	comp3153_c0_seq1	gi|119574978|gb|EAW54593.1|	100	19	0.14
hypothetical protein MEO_05429 Candida albicans P94015	comp3154_c0_seq1	gi|703955063|gb|KGQ81448.1|	98.8	81	2.3e-35
GTPase Era Capnocytophaga sp. oral taxon 329	comp3156_c0_seq1	gi|496860815|ref|WP_009388666.1|	97.8	134	6.3e-67
O-antigen polymerase Veillonella sp. 3_1_44	comp3161_c0_seq1	gi|294454514|gb|EFG22887.1|	97	67	7.3e-31
hypothetical protein M91_14132 Bos mutus	comp3175_c0_seq1	gi|440890213|gb|ELR44776.1|	53.6	84	7.4e-11
phosphoribosylformylglycinamidine synthase Candida tropicalis MYA-3404	comp3177_c0_seq1	gi|255721617|ref|XP_002545743.1|	98.7	78	2.3e-36
phosphoribosylformylglycinamidine synthase Candida albicans WO-1	comp3177_c0_seq2	gi|238879931|gb|EEQ43569.1|	99	104	1.8e-51
phenylacetate--CoA ligase, partial Acinetobacter baumannii	comp3187_c0_seq1	gi|663438223|ref|WP_030425295.1|	100	75	1.6e-34
antigen 332, Ag332=Pf332 gene clone G1 product Plasmodium falciparum, Peptide Partial, 456 aa	comp3190_c0_seq1	gi|246923|gb|AAB21707.1|	52.3	65	6.8e-07
peptide methionine sulfoxide reductase MsrB Streptococcus sp. SK140	comp3194_c0_seq1	gi|446921063|ref|WP_000998319.1|	95.5	44	1.7e-16
hypothetical protein PFBG_05943 Plasmodium falciparum 7G8	comp3202_c0_seq1	gi|579110443|gb|EUR59245.1|	67.2	64	2.5e-14
peptidase Mycoplasma hyosynoviae	comp3203_c0_seq1	gi|738495731|ref|WP_036444837.1|	98.9	90	2.7e-41
50S ribosomal protein L2 Prevotella saccharolytica	comp3211_c0_seq1	gi|496452170|ref|WP_009161015.1|	100	79	4.7e-37
HTH-type transcriptional regulator PtxR Wohlfahrtiimonas chitiniclastica	comp3213_c0_seq1	gi|495590374|ref|WP_008314953.1|	94.4	72	1.6e-31
hypothetical protein Wohlfahrtiimonas chitiniclastica	comp3213_c0_seq2	gi|516833310|ref|WP_018121947.1|	89.6	115	1.2e-52
hypothetical protein Prevotella timonensis	comp3214_c0_seq1	gi|739052267|ref|WP_036927040.1|	85.5	117	5.1e-48
hydrolase Nlp/P60 Riemerella anatipestifer	comp3216_c0_seq1	gi|740907925|ref|WP_038693172.1|	84.8	46	3.1e-13
membrane protein Fusobacterium nucleatum	comp3219_c0_seq1	gi|496075129|ref|WP_008799636.1|	81.5	108	1.2e-43
membrane protein Fusobacterium nucleatum	comp3219_c0_seq2	gi|657896597|ref|WP_029599738.1|	91.2	91	3.3e-42
hypothetical protein Fusobacterium nucleatum	comp3221_c0_seq1	gi|696313924|ref|WP_032889362.1|	88.1	67	1.2e-25
hypothetical protein Acinetobacter baumannii	comp3228_c0_seq1	gi|746025415|ref|WP_039099904.1|	94	83	1e-34
transketolase Bacteroidetes oral taxon 274	comp3229_c0_seq1	gi|496508845|ref|WP_009217128.1|	100	86	1.5e-42
Beta galactosidase small chain, partial Capnocytophaga sp. oral taxon 329 str. F0087	comp3231_c0_seq1	gi|725816445|gb|KHE69211.1|	98.2	113	8e-54
hypothetical protein Ignatzschineria larvae	comp3248_c0_seq1	gi|736855649|ref|WP_034855487.1|	91	122	1.1e-53
hypothetical protein Streptococcus mitis	comp3267_c0_seq1	gi|527094497|ref|WP_020900919.1|	91.1	56	5.2e-21
PTS system, mannose/fructose/sorbose family, IID component Providencia alcalifaciens DSM 30120	comp3270_c0_seq1	gi|212686485|gb|EEB46013.1|	100	34	3.1e-10
DNA gyrase subunit B Atopobium parvulum	comp3273_c0_seq1	gi|737451124|ref|WP_035431381.1|	100	69	1.8e-30
hypothetical protein MG1_03824 Candida albicans GC75	comp3274_c0_seq1	gi|703966278|gb|KGQ92567.1|	83.3	78	5.8e-27
formate--tetrahydrofolate ligase Prevotella veroralis	comp3278_c0_seq1	gi|517739859|ref|WP_018910067.1|	100	105	2.1e-51
electron transporter RnfG Providencia rettgeri	comp3281_c0_seq1	gi|490374644|ref|WP_004254245.1|	98.9	95	1.6e-47
hypothetical protein Veillonella sp. HPA0037	comp3284_c0_seq1	gi|512694141|ref|WP_016475939.1|	97.6	82	5.5e-36
PREDICTED: serine/threonine-protein kinase ATG1 Pan troglodytes	comp3291_c0_seq1	gi|694961642|ref|XP_009428246.1|	86.4	88	5.7e-38
NMT1/THI5-like protein Streptococcus sp. oral taxon 056 str. F0418	comp3294_c0_seq1	gi|339454595|gb|EGP67210.1|	97.1	70	1.2e-31
6-phosphogluconate dehydrogenase Gemella morbillorum	comp3295_c0_seq1	gi|490771203|ref|WP_004633429.1|	100	71	1.1e-32
delta-aminolevulinic acid dehydratase Campylobacter gracilis	comp3298_c0_seq1	gi|492517272|ref|WP_005872656.1|	96.4	83	3.4e-36
hypothetical protein Bartonella sp. DB5-6	comp3299_c0_seq1	gi|494817064|ref|WP_007552472.1|	53.8	65	4e-11
3-oxoacyl-ACP reductase Fusobacterium nucleatum	comp3305_c0_seq1	gi|657893752|ref|WP_029597187.1|	97.4	76	1.5e-32
von Willebrand factor type A Capnocytophaga granulosa	comp3314_c0_seq1	gi|750052579|ref|WP_040357264.1|	84.1	138	2.7e-56
hypothetical protein HMPREF9331_01585 Capnocytophaga granulosa ATCC 51502	comp3314_c0_seq2	gi|512028290|gb|EPD28385.1|	97.3	74	1.2e-31
transporter Dialister micraerophilus	comp3319_c0_seq1	gi|494818546|ref|WP_007553954.1|	100	110	3.4e-54
PTS sucrose transporter subunit IIBC Haemophilus parainfluenzae	comp3320_c0_seq1	gi|503830803|ref|WP_014064797.1|	94.7	75	5.3e-30
glycosyl transferase Prevotella timonensis	comp3325_c0_seq1	gi|739051895|ref|WP_036926859.1|	100	70	3.4e-31
glutathione reductase Streptococcus sp. SK140	comp3328_c0_seq1	gi|447132291|ref|WP_001209547.1|	99.1	106	3.7e-53
	comp3330_c0_seq1	gi|364964|prf||1510254A	60.4	48	0.00017
sugar ABC transporter ATP-binding protein Haemophilus haemolyticus	comp3331_c0_seq1	gi|696247512|ref|WP_032825794.1|	99.2	132	1.2e-64
adenylosuccinate synthetase Aggregatibacter aphrophilus	comp3334_c0_seq1	gi|491977178|ref|WP_005702099.1|	100	33	4.1e-07
hypothetical protein HMPREF9096_01831 Haemophilus sp. oral taxon 851 str. F0397	comp3334_c0_seq1	gi|371756395|gb|EHO45205.1|	92.3	26	5e-05
adenylosuccinate synthetase Aggregatibacter aphrophilus	comp3334_c0_seq2	gi|491977178|ref|WP_005702099.1|	100	33	3.8e-07
immunoglobulin kappa 1 light chain Homo sapiens	comp3339_c0_seq1	gi|170684578|gb|ABU90716.1|	63.1	84	3.8e-21
carbamate kinase Streptococcus dentisani	comp3343_c0_seq1	gi|742273504|ref|WP_038805902.1|	100	77	4.3e-35
RNA polymerase sigma-54 factor Prevotella sp. oral taxon 473	comp3344_c0_seq1	gi|497012425|ref|WP_009436813.1|	98.9	95	1.5e-45
branched-chain amino acid ABC transporter permease Solobacterium moorei	comp3350_c0_seq1	gi|493573072|ref|WP_006526279.1|	98.9	94	1.1e-45
arylsulfatase Veillonella atypica	comp3352_c0_seq1	gi|491526050|ref|WP_005383676.1|	95	80	1.4e-36
kinase Prevotella fusca	comp3366_c0_seq1	gi|640651765|ref|WP_025078232.1|	100	71	8e-36
Pyruvate-flavodoxin oxidoreductase Candidatus Prevotella conceptionensis	comp3367_c0_seq1	gi|518017859|ref|WP_019188067.1|	94.7	76	2.5e-34
adhesion exoprotein Lactobacillus gasseri	comp3370_c0_seq1	gi|499998019|ref|WP_011678737.1|	96.2	80	3.1e-36
adhesion exoprotein Lactobacillus gasseri	comp3370_c0_seq2	gi|489745572|ref|WP_003649597.1|	100	80	2.2e-37
PTS sugar transporter subunit IIA Fusobacterium hwasookii	comp3375_c0_seq1	gi|492676319|ref|WP_005919085.1|	95.9	74	7.5e-32
MULTISPECIES: LacI family transcriptional regulator Klebsiella	comp3389_c0_seq1	gi|496082384|ref|WP_008806891.1|	100	106	5.4e-52
flagellar hook capping protein Catonella morbi ATCC 51271	comp3392_c0_seq1	gi|554919809|gb|ESL02811.1|	96.4	55	6e-21
hypothetical protein M91_20604 Bos mutus	comp3394_c0_seq1	gi|440895761|gb|ELR47876.1|	45.3	106	2.9e-17
hypothetical protein Wohlfahrtiimonas chitiniclastica	comp3395_c0_seq1	gi|516835192|ref|WP_018122691.1|	66.2	77	6.2e-18
proline:sodium symporter PutP Ignatzschineria larvae	comp3395_c0_seq2	gi|652483466|ref|WP_026878094.1|	91.3	46	1.3e-14
prepilin-type cleavage/methylation N-terminal domain protein [[Eubacterium	comp3398_c0_seq1	gi|304552194|gb|EFM40129.1|	75.7	70	4.4e-18
prepilin-type cleavage/methylation N-terminal domain protein [[Eubacterium	comp3398_c0_seq2	gi|304552194|gb|EFM40129.1|	71.4	70	4.7e-16
cytidyltransferase Capnocytophaga sp. oral taxon 412	comp3403_c0_seq1	gi|496965165|ref|WP_009422419.1|	85.9	99	2e-45
excinuclease ABC subunit B Prevotella melaninogenica	comp3404_c0_seq1	gi|738983165|ref|WP_036865924.1|	91.8	122	1.5e-53
Uncharacterized conserved protein Janthinobacterium sp. Marseille	comp3406_c0_seq1	gi|151282446|gb|ABR90856.1|	71.6	67	1.4e-17
homoserine dehydrogenase Candida tropicalis MYA-3404	comp3409_c0_seq1	gi|255730813|ref|XP_002550331.1|	96.1	76	9.7e-32
3'-5' exonuclease Lactobacillus gasseri	comp3410_c0_seq1	gi|489746013|ref|WP_003650032.1|	100	122	5.7e-66
translation initiation factor IF-2 Streptococcus anginosus	comp3411_c0_seq1	gi|489116108|ref|WP_003025956.1|	99	100	2.3e-44
aconitate hydratase Pseudomonas sp. PAMC 26793	comp3418_c0_seq1	gi|516048507|ref|WP_017479090.1|	100	94	2.5e-45
ABC transporter ATPase Proteus vulgaris	comp3422_c0_seq1	gi|739066634|ref|WP_036938042.1|	97.9	48	7e-17
TonB-denpendent receptor Capnocytophaga ochracea	comp3424_c0_seq1	gi|488752871|ref|WP_002676153.1|	88	75	1.6e-29
membrane protein Prevotella sp. C561	comp3425_c0_seq1	gi|496301341|ref|WP_009011989.1|	86.1	79	1.5e-30
membrane protein Prevotella melaninogenica	comp3425_c0_seq2	gi|738982574|ref|WP_036865397.1|	92.9	70	9.3e-29
PREDICTED: tigger transposable element-derived protein 1-like Dasypus novemcinctus	comp3426_c0_seq1	gi|488514989|ref|XP_004449505.1|	60	70	8e-13
hypothetical protein Capnocytophaga sputigena	comp3427_c0_seq1	gi|488756609|ref|WP_002679862.1|	94.7	76	1.2e-31
ABC transporter substrate-binding protein Treponema sp. OMZ 838	comp3440_c0_seq1	gi|763135959|ref|WP_044015635.1|	97.1	69	7.5e-31
phosphate permease Haemophilus haemolyticus	comp3441_c0_seq1	gi|491872197|ref|WP_005644675.1|	98.3	118	1e-59
ABC transporter permease Gardnerella vaginalis	comp3444_c0_seq1	gi|518091004|ref|WP_019261212.1|	92.8	69	1e-27
hypothetical protein PFFVO_02402 Plasmodium falciparum Vietnam Oak-Knoll (FVO)	comp3446_c0_seq1	gi|574750416|gb|ETW18503.1|	100	40	1.2e-14
formate--tetrahydrofolate ligase Streptobacillus moniliformis	comp3450_c0_seq1	gi|502621491|ref|WP_012858310.1|	64	89	7.3e-23
flagellar hook-associated protein 3 Catonella morbi ATCC 51271	comp3453_c0_seq1	gi|554918571|gb|ESL01592.1|	93.6	78	2.5e-35
pyruvate dehydrogenase Mesoflavibacter zeaxanthinifaciens	comp3454_c0_seq1	gi|654408916|ref|WP_027880509.1|	80.3	66	5.6e-23
magnesium ABC transporter ATPase, partial Clostridiales genomosp. BVAB3	comp3455_c0_seq1	gi|754060731|ref|WP_041706038.1|	70.5	95	4e-30
3'-5' exoribonuclease Gemella haemolysans	comp3456_c0_seq1	gi|489239028|ref|WP_003147273.1|	98.1	54	1.9e-21
peptide transport periplasmic protein sapA Shigella dysenteriae 1617	comp3461_c0_seq1	gi|308923495|gb|EFP69002.1|	98.2	113	1.4e-55
hypothetical protein Prevotella sp. F0091	comp3463_c0_seq1	gi|545434303|ref|WP_021672260.1|	95.2	84	9.2e-39
hypothetical protein Prevotella sp. F0091	comp3463_c0_seq2	gi|545434303|ref|WP_021672260.1|	97.7	128	5.1e-65
hypothetical protein Capnocytophaga sputigena	comp3465_c0_seq1	gi|488756119|ref|WP_002679376.1|	100	73	1.4e-32
PREDICTED: uncharacterized protein LOC103017900 Balaenoptera acutorostrata scammoni	comp3466_c0_seq1	gi|594691438|ref|XP_007193055.1|	50	62	6.8e-05
branched-chain amino acid transporter II carrier protein Ignatzschineria larvae	comp3467_c0_seq1	gi|652484687|ref|WP_026879293.1|	92.6	81	3.9e-34
serine kinase Streptococcus sp. AS20	comp3469_c0_seq1	gi|739744201|ref|WP_037597150.1|	98.8	84	3e-37
NADH dehydrogenase Ignatzschineria larvae	comp3473_c0_seq1	gi|652484157|ref|WP_026878777.1|	87.4	143	1.5e-65
MULTISPECIES: hypothetical protein Porphyromonas	comp3476_c0_seq1	gi|763331024|ref|WP_044189411.1|	46.3	121	1.9e-24
MULTISPECIES: phosphonate ABC transporter ATP-binding protein Capnocytophaga	comp3479_c0_seq1	gi|497327529|ref|WP_009641742.1|	100	51	4e-19
MULTISPECIES: phosphohydrolase Staphylococcus	comp3483_c0_seq1	gi|515742382|ref|WP_017174982.1|	100	95	1.7e-49
NAD(P)H nitroreductase Streptococcus sp. I-P16	comp3485_c0_seq1	gi|552783495|ref|WP_023023034.1|	98.8	80	1.3e-34
PREDICTED: keratin-associated protein 5-1-like Rhinopithecus roxellana	comp3486_c0_seq1	gi|724892384|ref|XP_010375263.1|	40.3	77	6.8e-07
DNA-directed RNA polymerase subunit beta Rothia mucilaginosa	comp3493_c0_seq1	gi|491647406|ref|WP_005504932.1|	96.7	92	1.3e-41
predicted protein Candida tropicalis MYA-3404	comp3497_c0_seq1	gi|255725510|ref|XP_002547684.1|	100	60	1.2e-24
asparaginyl-tRNA synthase Gemella morbillorum	comp3499_c0_seq1	gi|490769719|ref|WP_004631948.1|	99.4	158	5.4e-85
signal recognition particle protein Prevotella histicola	comp3500_c0_seq1	gi|647448998|ref|WP_025790974.1|	98.8	80	6.2e-35
signal recognition particle protein Prevotella maculosa	comp3500_c0_seq2	gi|495842063|ref|WP_008566642.1|	100	64	4.6e-27
hypothetical protein Prevotella sp. C561	comp3501_c0_seq1	gi|496300199|ref|WP_009010847.1|	83.6	134	1e-55
MULTISPECIES: type VI secretion protein ImpG Neisseria	comp3507_c0_seq1	gi|489854730|ref|WP_003758395.1|	100	91	2.5e-46
hypothetical protein Fusobacterium nucleatum	comp3512_c0_seq1	gi|696266521|ref|WP_032843512.1|	98.2	110	1.8e-55
histidine kinase Streptococcus infantis	comp3513_c0_seq1	gi|446816282|ref|WP_000893538.1|	98.8	80	1.1e-36
glycosyl transferase [Mannheimia	comp3515_c0_seq1	gi|499513195|ref|WP_011199835.1|	92.7	109	8.4e-53
peptide deformylase Campylobacter rectus	comp3516_c0_seq1	gi|489034543|ref|WP_002944902.1|	100	52	8.2e-22
4-hydroxy-3-methylbut-2-enyl diphosphate reductase Prevotella denticola	comp3519_c0_seq1	gi|490481953|ref|WP_004352264.1|	99.3	146	1.2e-75
N-acetylmuramic acid-6-phosphate etherase Aggregatibacter segnis	comp3524_c0_seq1	gi|493771208|ref|WP_006719734.1|	97	66	4.9e-27
hypothetical protein HMPREF1498_2149, partial Fusobacterium sp. CM1	comp3525_c0_seq1	gi|576680424|gb|EUB33922.1|	58.7	92	2e-23
hypothetical protein PFBG_00825 Plasmodium falciparum 7G8	comp3526_c0_seq2	gi|579129840|gb|EUR78311.1|	100	94	3.1e-47
hypothetical protein, partial Capnocytophaga granulosa	comp3531_c0_seq1	gi|512457072|ref|WP_016420390.1|	97.7	130	1.3e-68
2,3,4,5-tetrahydropyridine-2,6-carboxylate N-succinyltransferase Streptococcus gordonii	comp3534_c0_seq1	gi|500811483|ref|WP_011999700.1|	99.2	128	2.5e-64
fumarate hydratase Reinekea blandensis	comp3537_c0_seq1	gi|495321580|ref|WP_008046326.1|	77.5	80	2e-27
LuxR family transcriptional regulator Escherichia coli	comp3542_c0_seq1	gi|595602577|gb|AHM46227.1|	100	74	1.2e-34
hypothetical protein Wohlfahrtiimonas chitiniclastica	comp3545_c0_seq1	gi|516836372|ref|WP_018123073.1|	70.6	102	3e-33
cell division protein FtsW Capnocytophaga sp. CM59	comp3545_c0_seq1	gi|497326326|ref|WP_009640539.1|	96.6	59	1.6e-23
hypothetical protein Wohlfahrtiimonas chitiniclastica	comp3545_c0_seq2	gi|516836372|ref|WP_018123073.1|	76.5	102	7.9e-36
endonuclease/reverse transcriptase Sus scrofa	comp3549_c0_seq1	gi|148645276|gb|ABR01162.1|	59.1	88	1.1e-19
hypothetical protein EGK_15063 Macaca mulatta	comp3553_c0_seq2	gi|355561828|gb|EHH18460.1|	57.4	68	3.9e-08
glycan metabolism protein Elizabethkingia meningoseptica	comp3558_c0_seq2	gi|706025944|gb|KGT08426.1|	73.2	41	1.9e-08
cell division protein FtsZ Prevotella sp. oral taxon 473 str. F0040	comp3559_c0_seq1	gi|429148141|gb|EKX91154.1|	98.6	70	6.7e-31
hypothetical protein Ignatzschineria larvae	comp3561_c0_seq1	gi|652483504|ref|WP_026878131.1|	100	27	5.3e-07
hypothetical protein Myroides sp. A21	comp3569_c0_seq1	gi|746282128|ref|WP_039329594.1|	86.2	80	1e-31
sodium:proton antiporter Prevotella sp. C561	comp3570_c0_seq1	gi|496300934|ref|WP_009011582.1|	77.1	118	2.9e-38
MULTISPECIES: hypothetical protein Veillonella	comp3571_c0_seq1	gi|491524300|ref|WP_005381927.1|	75.6	135	1.1e-54
D-ribose transporter ATP binding protein Streptobacillus moniliformis	comp3573_c0_seq1	gi|502621541|ref|WP_012858359.1|	75.7	74	1.3e-25
D-ribose transporter ATP binding protein Fusobacterium russii	comp3573_c0_seq2	gi|551176266|ref|WP_022819104.1|	84.7	72	1.2e-26
serine protease Campylobacter rectus	comp3574_c0_seq1	gi|489035373|ref|WP_002945718.1|	76.4	72	6e-23
MFS transporter Bacteroidetes oral taxon 274	comp3575_c0_seq1	gi|496509641|ref|WP_009217924.1|	96.2	106	1e-50
pyrimidine-specific ribonucleoside hydrolase RihA Serratia sp. DD3	comp3576_c0_seq1	gi|558558139|ref|WP_023489182.1|	89	73	8.9e-29
fructokinase Providencia alcalifaciens	comp3580_c0_seq1	gi|739078409|ref|WP_036949595.1|	100	77	3.3e-35
hypothetical protein Prevotella histicola	comp3585_c0_seq1	gi|647447881|ref|WP_025790414.1|	86.7	98	6.4e-37
Xylulose-5-phosphate/fructose-6-phosphate phosphoketolase Bifidobacterium breve CECT 7263	comp3590_c0_seq1	gi|376167355|gb|EHS86202.1|	94.1	85	9e-42
hypothetical protein PFFVO_00190 Plasmodium falciparum Vietnam Oak-Knoll (FVO)	comp3598_c0_seq1	gi|574753074|gb|ETW20858.1|	92.2	129	1.3e-60
hypothetical protein PFFVO_05679 Plasmodium falciparum Vietnam Oak-Knoll (FVO)	comp3598_c0_seq2	gi|574746886|gb|ETW15385.1|	87.8	74	2e-29
acetyltransferase Providencia burhodogranariea	comp3599_c0_seq1	gi|496188920|ref|WP_008913427.1|	36.7	90	1.1e-05
membrane protein Fusobacterium nucleatum	comp3605_c0_seq1	gi|496072540|ref|WP_008797047.1|	98.5	68	5.7e-31
putative transposase Homo sapiens	comp3607_c0_seq1	gi|2226004|gb|AAB61714.1|	67.5	80	8e-18
isochorismate synthase Capnocytophaga sp. oral taxon 329	comp3609_c0_seq1	gi|496864023|ref|WP_009389871.1|	96.2	105	3.6e-53
haloacid dehalogenase Capnocytophaga sp. oral taxon 335	comp3612_c0_seq1	gi|497437224|ref|WP_009751422.1|	100	62	7.8e-27
hypothetical protein Capnocytophaga sp. oral taxon 326	comp3612_c0_seq1	gi|497436569|ref|WP_009750767.1|	95.6	45	1.2e-14
hypothetical protein PFUGPA_01914 Plasmodium falciparum Palo Alto/Uganda	comp3619_c0_seq1	gi|574994808|gb|ETW55869.1|	92.2	77	1.3e-34
hypothetical protein Homo sapiens	comp3623_c0_seq1	gi|242381097|emb|CAR63175.1|	45.8	72	5.6e-06
elongation factor Ts Campylobacter curvus	comp3625_c0_seq1	gi|516865158|ref|WP_018137011.1|	86.7	128	4e-54
recombination and DNA strand exchange inhibitor protein Campylobacter showae RM3277	comp3627_c0_seq1	gi|255300326|gb|EET79598.1|	99.4	155	1.5e-79
portal vertex protein of head Shigella phage SP18	comp3632_c0_seq1	gi|308814532|ref|YP_003934806.1|	88.9	54	8.1e-17
PTS system trehalose-specific transporter subunits IIBCA Streptococcus sinensis	comp3633_c0_seq1	gi|739765958|ref|WP_037618357.1|	98	147	1.9e-76
30S ribosomal protein S5 Eikenella corrodens	comp3635_c0_seq1	gi|489920463|ref|WP_003823818.1|	90.1	152	2.2e-67
30S ribosomal protein S5 Eikenella corrodens	comp3635_c0_seq2	gi|565114832|ref|WP_023887666.1|	77.8	63	2.2e-15
oxaloacetate decarboxylase Prevotella buccalis	comp3650_c0_seq1	gi|738995693|ref|WP_036877908.1|	99	96	1.9e-48
hypothetical protein Prevotella melaninogenica	comp3651_c0_seq1	gi|490494344|ref|WP_004360538.1|	100	85	5.6e-42
NAD-dependent histone deacetylase SIR2 Candida maltosa Xu316	comp3654_c0_seq1	gi|459374013|gb|EMG51059.1|	69.7	122	5.1e-46
MULTISPECIES: hypothetical protein Klebsiella	comp3658_c0_seq1	gi|488996942|ref|WP_002907644.1|	78.7	61	3.5e-16
ribosome biogenesis GTPase A Streptococcus sanguinis	comp3664_c0_seq1	gi|500162307|ref|WP_011836977.1|	98.6	69	1.1e-29
exonuclease I Escherichia coli	comp3668_c0_seq1	gi|672836654|gb|KFH80864.1|	100	116	7.6e-60
hydrolase Acinetobacter lwoffii	comp3678_c0_seq1	gi|498011755|ref|WP_010325911.1|	98	101	1.4e-49
carbamoyl phosphate synthase large subunit Megasphaera micronuciformis	comp3681_c0_seq1	gi|493998421|ref|WP_006941041.1|	99.3	138	1.1e-68
phosphopantothenoylcysteine decarboxylase Solobacterium moorei	comp3682_c0_seq1	gi|493572909|ref|WP_006526120.1|	95.6	68	3.8e-27
phosphopantothenoylcysteine decarboxylase Solobacterium moorei	comp3682_c0_seq2	gi|493572909|ref|WP_006526120.1|	87.6	97	2.4e-38
hypothetical protein G210_1422 Candida maltosa Xu316	comp3683_c0_seq1	gi|459369790|gb|EMG48078.1|	71.4	63	5.3e-16
ATP synthase subunit I Finegoldia magna	comp3684_c0_seq1	gi|501247796|ref|WP_012290814.1|	100	80	2.4e-37
methionine ABC transporter substrate-binding protein Solobacterium moorei	comp3687_c0_seq1	gi|493573442|ref|WP_006526642.1|	93.8	129	1.2e-61
ABC transporter ATP-binding protein Eubacterium brachy	comp3692_c0_seq1	gi|750163519|ref|WP_040467593.1|	39.8	118	1.6e-12
helicase Prevotella salivae	comp3696_c0_seq1	gi|494220865|ref|WP_007134030.1|	89.5	143	2.4e-64
hypothetical protein Prevotella melaninogenica	comp3697_c0_seq1	gi|490493528|ref|WP_004359728.1|	86.1	101	5.1e-40
3-phosphoserine/phosphohydroxythreonine aminotransferase Streptococcus oligofermentans	comp3702_c0_seq1	gi|505418193|ref|WP_015605295.1|	98.5	65	6.3e-28
nuclease SbcCD, D subunit Enhydrobacter aerosaccus	comp3703_c0_seq1	gi|494180371|ref|WP_007116428.1|	95.9	74	1.1e-30
unknown protein, partial Homo sapiens	comp3707_c0_seq2	gi|1196432|gb|AAA88037.1|	46.5	101	1.8e-12
alanyl-tRNA synthetase Riemerella columbina	comp3709_c0_seq1	gi|517506126|ref|WP_018676334.1|	82.1	84	1.2e-30
hypothetical protein Solobacterium moorei	comp3710_c0_seq1	gi|654613368|ref|WP_028078082.1|	97	133	1.2e-64
membrane protein Neisseria macacae	comp3711_c0_seq1	gi|489874011|ref|WP_003777531.1|	100	76	5e-36
glycerol acyltransferase Capnocytophaga ochracea	comp3716_c0_seq1	gi|488750508|ref|WP_002673804.1|	80.7	145	1.5e-65
glycerol acyltransferase Capnocytophaga sp. oral taxon 335	comp3716_c0_seq2	gi|496948108|ref|WP_009417177.1|	75.2	113	4.5e-41
deoxyribose-phosphate aldolase Proteus vulgaris	comp3724_c0_seq1	gi|739068343|ref|WP_036939745.1|	96.9	32	5.9e-07
response regulator SirA Porphyromonas canoris	comp3732_c0_seq1	gi|738984673|ref|WP_036867287.1|	86.5	96	2.8e-44
membrane protein Porphyromonadaceae bacterium COT-184 OH4590	comp3733_c0_seq1	gi|738942070|ref|WP_036827479.1|	73.3	161	7e-56
iron chelate uptake ABC transporter, FeCT family, permease protein Veillonella sp. AS16	comp3735_c0_seq1	gi|573492578|gb|ETS93353.1|	97.6	84	1.9e-36
RNA methyltransferase, TrmA family protein Streptococcus parasanguinis FW213	comp3737_c0_seq1	gi|386792840|gb|AFJ25875.1|	97.5	118	6.5e-59
von Willebrand factor type A domain protein Capnocytophaga sp. oral taxon 326	comp3740_c0_seq1	gi|496938073|ref|WP_009414229.1|	95.8	71	2.2e-30
hypothetical protein Wohlfahrtiimonas chitiniclastica	comp3741_c0_seq1	gi|516833901|ref|WP_018122212.1|	67.4	86	3.1e-26
tRNA methyltransferase Ignatzschineria larvae	comp3741_c0_seq2	gi|736855381|ref|WP_034855219.1|	100	69	9.8e-31
hypothetical protein PFFVO_03984 Plasmodium falciparum Vietnam Oak-Knoll (FVO)	comp3745_c0_seq1	gi|574748860|gb|ETW17155.1|	100	48	4.7e-20
ligase Haemophilus parainfluenzae	comp3747_c0_seq1	gi|491964673|ref|WP_005695288.1|	68.7	67	9.1e-18
transposase Lipotes vexillifer	comp3752_c0_seq2	gi|98989852|gb|ABF60032.1|	37.4	99	1.2e-05
LPXTG-domain-containing protein cell wall anchor domain Gemella sanguinis	comp3755_c0_seq1	gi|511537513|ref|WP_016359620.1|	55.5	110	5.5e-23
endonuclease Capnocytophaga sputigena	comp3756_c0_seq1	gi|488758673|ref|WP_002681905.1|	80.3	61	2e-22
asparaginyl-tRNA synthase Granulicatella adiacens	comp3759_c0_seq1	gi|491798591|ref|WP_005605676.1|	96.1	77	4.3e-35
PREDICTED: uncharacterized protein LOC100445670 Pongo abelii	comp3762_c0_seq1	gi|686714967|ref|XP_009237973.1|	84.6	26	3.7e-05
PREDICTED: uncharacterized protein LOC100445670 Pongo abelii	comp3762_c0_seq2	gi|686714967|ref|XP_009237973.1|	84.6	26	5.6e-05
hypothetical protein Streptococcus sanguinis	comp3770_c0_seq1	gi|488983727|ref|WP_002894525.1|	100	56	1.1e-25
hypothetical protein Streptococcus sinensis	comp3770_c0_seq2	gi|739763533|ref|WP_037615990.1|	97.2	106	1.5e-53
hypothetical protein Campylobacter sp. 10_1_50	comp3781_c0_seq1	gi|496650544|ref|WP_009294069.1|	100	83	4.5e-38
hypothetical protein Streptococcus parasanguinis	comp3784_c0_seq1	gi|565835384|ref|WP_023918961.1|	100	49	2.2e-19
accessory Sec system glycosyltransferase GtfB Streptococcus parasanguinis	comp3784_c0_seq1	gi|489095549|ref|WP_003005432.1|	100	28	3.6e-06
Hypothetical protein Wohlfahrtiimonas chitiniclastica	comp3794_c0_seq1	gi|495589528|ref|WP_008314107.1|	97.2	71	5.9e-31
CRISPR-associated protein Cas9 Prevotella histicola	comp3796_c0_seq1	gi|738986341|ref|WP_036868838.1|	98.6	72	5.5e-32
carbamate kinase Atopobium parvulum	comp3805_c0_seq1	gi|502506024|ref|WP_012808332.1|	82.4	68	5.4e-21
carbamate kinase Sebaldella termitidis	comp3805_c0_seq2	gi|502624355|ref|WP_012861119.1|	71	124	1.2e-39
predicted protein, partial Candida tropicalis MYA-3404	comp3813_c0_seq2	gi|255723167|ref|XP_002546517.1|	98.7	75	4.6e-34
hypothetical protein M91_14132 Bos mutus	comp3816_c0_seq1	gi|440890213|gb|ELR44776.1|	53.2	47	4.3e-05
hypothetical protein Paramecium tetraurelia strain d4-2	comp3820_c0_seq1	gi|145512092|ref|XP_001441965.1|	37.7	69	8.5e-06
hypothetical protein Neisseria flavescens	comp3825_c0_seq1	gi|489778248|ref|WP_003682139.1|	74	96	2.3e-30
peptidase M3 Prevotella sp. C561	comp3830_c0_seq1	gi|496300619|ref|WP_009011267.1|	98.7	78	3.3e-35
acetyltransferase Streptococcus sp. AS14	comp3835_c0_seq1	gi|497346102|ref|WP_009660315.1|	95.7	94	1.1e-45
MFS transporter Sphingobacterium antarcticum	comp3837_c0_seq1	gi|739586725|ref|WP_037444458.1|	70.9	134	1.4e-50
methionine gamma-lyase Providencia alcalifaciens	comp3839_c0_seq1	gi|739084667|ref|WP_036955800.1|	100	69	4.4e-31
methionine gamma-lyase Providencia alcalifaciens	comp3839_c0_seq2	gi|739104804|ref|WP_036975307.1|	99.3	137	2.5e-70
PTS fructose transporter subunit IIA Ignatzschineria larvae	comp3841_c0_seq1	gi|736856116|ref|WP_034855954.1|	68.4	57	8.4e-14
PTS fructose transporter subunit IIA Ignatzschineria larvae	comp3841_c0_seq2	gi|736856116|ref|WP_034855954.1|	68.2	110	1.3e-33
hypothetical protein Capnocytophaga granulosa	comp3843_c0_seq1	gi|512459118|ref|WP_016421173.1|	88.9	72	2.5e-29
MULTISPECIES: mobilization protein Acinetobacter	comp3844_c0_seq1	gi|490844725|ref|WP_004706791.1|	83.1	77	1.8e-28
hypothetical protein Ignatzschineria larvae	comp3845_c0_seq1	gi|652483745|ref|WP_026878370.1|	97.3	74	1.1e-32
TonB-dependent receptor Prevotella sp. ICM33	comp3850_c0_seq1	gi|739048285|ref|WP_036925412.1|	98.6	145	4.8e-80
D-arabinose 5-phosphate isomerase Chryseobacterium formosense	comp3855_c0_seq1	gi|736669005|ref|WP_034675670.1|	71.7	113	6.9e-40
ABC transporter ATP-binding protein Lachnoanaerobaculum saburreum	comp3857_c0_seq1	gi|496029393|ref|WP_008753900.1|	94.9	39	2.1e-12
hypothetical protein Lachnospiraceae oral taxon 107	comp3857_c0_seq1	gi|496512708|ref|WP_009220991.1|	87.9	33	1.5e-05
potassium transporter CPA Fusobacterium periodonticum	comp3861_c0_seq1	gi|496069294|ref|WP_008793801.1|	98.2	56	3.9e-22
DNA polymerase III, alpha subunit Veillonella dispar	comp3864_c0_seq1	gi|568080391|ref|WP_024060120.1|	98.6	73	3.7e-36
endoribonuclease L-PSP Prevotella salivae DSM 15606	comp3871_c0_seq1	gi|315664045|gb|EFV03756.1|	97.7	131	5.5e-67
translation initiation inhibitor Prevotella oris	comp3871_c0_seq2	gi|517749687|ref|WP_018919895.1|	95.7	69	4.9e-30
tRNA CCA-pyrophosphorylase Streptococcus sanguinis	comp3872_c0_seq1	gi|488999149|ref|WP_002909827.1|	98.6	72	6e-31
	comp3874_c0_seq1	gi|7513081|pir||S72489	59	78	1.1e-16
queuine tRNA-ribosyltransferase Prevotella sp. oral taxon 299	comp3875_c0_seq1	gi|496519141|ref|WP_009227424.1|	93.3	105	3.5e-51
hCG2041489, partial Homo sapiens	comp3878_c0_seq1	gi|119608942|gb|EAW88536.1|	100	33	1.7e-09
hCG2041489, partial Homo sapiens	comp3878_c0_seq2	gi|119608942|gb|EAW88536.1|	100	33	8.6e-10
MULTISPECIES: octanoyltransferase Myroides	comp3879_c0_seq1	gi|489077703|ref|WP_002987647.1|	80	75	3.5e-26
hypothetical protein Wohlfahrtiimonas chitiniclastica	comp3882_c0_seq1	gi|516833151|ref|WP_018121874.1|	94.9	79	4.8e-37
ribonucleoside triphosphate reductase Haemophilus parainfluenzae	comp3883_c0_seq1	gi|503831061|ref|WP_014065055.1|	79.7	79	1.1e-25
hypothetical protein Fusobacterium nucleatum	comp3884_c0_seq1	gi|496070513|ref|WP_008795020.1|	97.3	73	1.1e-32
hypothetical protein M91_14132 Bos mutus	comp3885_c0_seq1	gi|440890213|gb|ELR44776.1|	50	70	2.6e-07
hypothetical protein, partial Chryseobacterium sp. CF365	comp3886_c0_seq1	gi|736689657|ref|WP_034695404.1|	41.6	125	2e-13
hypothetical protein, partial Chryseobacterium sp. CF365	comp3886_c0_seq2	gi|736689657|ref|WP_034695404.1|	38.7	124	7.1e-12
S-adenosylmethionine decarboxylase proenzyme Neisseria sicca	comp3887_c0_seq1	gi|489859147|ref|WP_003762799.1|	82.8	93	7e-35
amino acid ABC transporter substrate-binding protein Chryseobacterium gregarium	comp3889_c0_seq1	gi|736758745|ref|WP_034762321.1|	71.4	98	9.9e-32
hypothetical protein Capnocytophaga sputigena	comp3896_c0_seq1	gi|488755650|ref|WP_002678912.1|	99.4	175	3.2e-90
hypothetical protein PANDA_014845, partial Ailuropoda melanoleuca	comp3898_c0_seq1	gi|281350091|gb|EFB25675.1|	38.2	68	0.00077
nitrate reductase A subunit beta Lautropia mirabilis	comp3904_c0_seq1	gi|491922831|ref|WP_005674117.1|	92.6	68	9.3e-34
monocarboxylate transporter, putative Plasmodium reichenowi	comp3908_c0_seq1	gi|641581658|emb|CDO64323.1|	100	67	9.7e-30
NAD synthetase Capnocytophaga sputigena	comp3910_c0_seq1	gi|488757146|ref|WP_002680393.1|	100	88	2.9e-43
MULTISPECIES: TetR family transcriptional regulator Lachnoanaerobaculum	comp3911_c0_seq1	gi|494864838|ref|WP_007590937.1|	100	69	3.1e-30
membrane protein Prevotella sp. oral taxon 306	comp3912_c0_seq1	gi|497007625|ref|WP_009435882.1|	75.6	82	1.8e-23
fibronectin Veillonella atypica	comp3913_c0_seq1	gi|491522816|ref|WP_005380444.1|	97.5	80	8e-36
hypothetical protein Veillonella parvula	comp3913_c0_seq1	gi|490835490|ref|WP_004697572.1|	100	38	2.1e-12
argininosuccinate synthase Haemophilus parainfluenzae	comp3914_c0_seq1	gi|503831636|ref|WP_014065630.1|	97.7	87	1.7e-40
predicted protein Candida tropicalis MYA-3404	comp3915_c0_seq1	gi|255721941|ref|XP_002545905.1|	100	132	2.2e-71
transporter, MotA/TolQ/ExbB proton channel family protein Capnocytophaga sp. CM59	comp3918_c0_seq1	gi|402281645|gb|EJU30272.1|	100	86	3.2e-39
endothelin-converting protein Capnocytophaga sp. CM59	comp3920_c0_seq1	gi|497327974|ref|WP_009642187.1|	85.3	150	1.7e-72
putative lipid A export ATP-binding/permease protein MsbA Capnocytophaga sp. oral taxon 332	comp3925_c0_seq1	gi|496944545|ref|WP_009415719.1|	93.4	167	8.2e-76
heavy metal translocating P-type ATPase Acidovorax ebreus TPSY	comp3929_c0_seq1	gi|221729791|gb|ACM32611.1|	98.6	70	1.2e-28
DNA polymerase III, alpha subunit Granulicatella adiacens	comp3930_c0_seq1	gi|491798681|ref|WP_005605730.1|	97.5	79	2.3e-36
alpha-amylase Candidatus Prevotella conceptionensis	comp3934_c0_seq1	gi|518017671|ref|WP_019187879.1|	100	83	1.3e-37
Tryptophan-tRNA ligase Porphyromonadaceae bacterium ING2-E5B	comp3936_c0_seq1	gi|697632355|emb|CEA14700.1|	79.2	173	3.7e-74
ribosome-associated GTPase EngA Haemophilus parainfluenzae	comp3940_c0_seq1	gi|491966344|ref|WP_005696463.1|	90.4	125	5.1e-54
leucyl-tRNA synthetase Capnocytophaga granulosa	comp3942_c0_seq1	gi|512458292|ref|WP_016420916.1|	100	152	5.2e-85
cell division protein FtsK Streptococcus sinensis	comp3943_c0_seq1	gi|739762734|ref|WP_037615211.1|	83.8	68	2.4e-21
UDP-galactose-4-epimerase Alloprevotella rava	comp3944_c0_seq1	gi|496706249|ref|WP_009346620.1|	96.8	95	9.4e-48
ribonuclease G Capnocytophaga gingivalis	comp3947_c0_seq1	gi|488747231|ref|WP_002670550.1|	99.2	130	5.2e-65
hypothetical protein Streptococcus parasanguinis	comp3948_c0_seq1	gi|565833930|ref|WP_023917524.1|	73	115	8.9e-37
lipoprotein, putative Streptococcus sp. HSISM1	comp3949_c0_seq1	gi|530819211|gb|EQC78301.1|	96.2	158	3.9e-83
2-nitropropane dioxygenase Fusobacterium hwasookii	comp3952_c0_seq1	gi|492666689|ref|WP_005915823.1|	80	85	3.7e-32
putative p150 Homo sapiens	comp3956_c0_seq1	gi|2072961|gb|AAC51269.1|	63.5	52	6.5e-10
transcriptional regulator Bacteroides finegoldii	comp3958_c0_seq1	gi|495024652|ref|WP_007750424.1|	100	74	1.1e-32
50S ribosomal protein L1 Lachnoanaerobaculum saburreum	comp3962_c0_seq1	gi|496026556|ref|WP_008751063.1|	93.6	47	5.8e-16
acetylneuraminic acid synthetase Rothia mucilaginosa	comp3963_c0_seq1	gi|491652184|ref|WP_005508905.1|	77.4	93	1.4e-31
PREDICTED: LOW QUALITY PROTEIN: RNA-directed DNA polymerase from mobile element jockey-like, partial Struthio camelus australis	comp3964_c0_seq1	gi|697516699|ref|XP_009684895.1|	57.5	73	1.1e-11
peptidase M16 Capnocytophaga sp. oral taxon 329	comp3967_c0_seq1	gi|496870645|ref|WP_009392218.1|	91.6	107	6.4e-48
PREDICTED: Friend virus susceptibility protein 1-like Octodon degus	comp3970_c0_seq1	gi|507645756|ref|XP_004631478.1|	44.4	90	2.5e-15
Inosine-5'-monophosphate dehydrogenase Streptococcus sp. DORA_10	comp3972_c0_seq1	gi|566231956|gb|ETI95036.1|	100	71	1.3e-30
PREDICTED: sideroflexin-3 isoform X1 Saimiri boliviensis boliviensis	comp3974_c0_seq1	gi|725554708|ref|XP_010331462.1|	92	25	0.00058
electron transfer flavoprotein subunit alpha Bacteroidetes oral taxon 274	comp3978_c0_seq1	gi|496508200|ref|WP_009216483.1|	100	117	8.4e-59
peptidoglycan transglycosylase Prevotella amnii	comp3981_c0_seq1	gi|495725034|ref|WP_008449613.1|	100	116	6.5e-57
phosphoglycerate kinase Indibacter alkaliphilus	comp3983_c0_seq1	gi|496325144|ref|WP_009034322.1|	87.5	72	1.5e-26
putative gag-pol polyprotein Triticum monococcum subsp. aegilopoides	comp3987_c0_seq1	gi|115392332|gb|ABI96971.1|	89.3	75	8.1e-31
transposase IS21 Escherichia coli	comp3988_c0_seq1	gi|490297716|ref|WP_004193157.1|	90	80	4.6e-35
putative transposase Escherichia coli DEC2D	comp3988_c0_seq1	gi|377885211|gb|EHU49710.1|	81.6	38	6.3e-08
carbamoyl phosphate synthase large subunit Pseudomonas fluorescens	comp3992_c0_seq1	gi|657056229|ref|WP_029298996.1|	98.9	88	4.7e-41
DNA polymerase III subunit epsilon Capnocytophaga sp. CM59	comp3993_c0_seq1	gi|497326582|ref|WP_009640795.1|	95.8	95	3e-46
surface antigen BspA Capnocytophaga gingivalis	comp3994_c0_seq1	gi|488747096|ref|WP_002670417.1|	93.3	75	2.9e-28
adenylosuccinate lyase Aggregatibacter actinomycetemcomitans	comp4001_c0_seq1	gi|491688928|ref|WP_005545025.1|	98.9	93	4.2e-45
hypothetical protein Ignatzschineria larvae	comp4005_c0_seq1	gi|652484710|ref|WP_026879315.1|	87.8	74	6.3e-31
dephospho-CoA kinase Solobacterium moorei	comp4007_c0_seq1	gi|654613237|ref|WP_028077957.1|	93	114	2.5e-53
membrane protein Capnocytophaga sputigena	comp4010_c0_seq1	gi|488755326|ref|WP_002678593.1|	97.3	74	1.6e-31
membrane protein Capnocytophaga sputigena	comp4010_c0_seq2	gi|488755326|ref|WP_002678593.1|	100	96	1.9e-44
prolyl-tRNA synthetase Prevotella nanceiensis	comp4015_c0_seq1	gi|517172805|ref|WP_018361623.1|	95.7	70	5.1e-30
proline-tRNA ligase Candida albicans P94015	comp4015_c0_seq2	gi|703955930|gb|KGQ82309.1|	100	113	8.2e-59
RecName: Full=Ig lambda chain V-I region BL2; Flags: Precursor, partial Homo sapiens	comp4016_c0_seq1	gi|126548|sp|P06316.1|LV107_HUMAN	78.3	69	3.4e-23
uracil-DNA glycosylase Haemophilus influenzae	comp4021_c0_seq1	gi|756144445|ref|WP_042593655.1|	98.6	74	3.5e-34
uracil-DNA glycosylase Haemophilus haemolyticus	comp4021_c0_seq2	gi|491846616|ref|WP_005630296.1|	98.7	77	1e-36
hemolysin D Campylobacter showae	comp4022_c0_seq1	gi|489038504|ref|WP_002948840.1|	99	96	1.6e-42
S-adenosylmethionine tRNA ribosyltransferase Capnocytophaga sp. oral taxon 338	comp4023_c0_seq1	gi|497431156|ref|WP_009745354.1|	100	117	2.9e-59
rubrerythrin Lachnoanaerobaculum sp. ICM7	comp4024_c0_seq1	gi|496511138|ref|WP_009219421.1|	91	67	2.2e-30
rubrerythrin Lachnoanaerobaculum sp. ICM7	comp4024_c0_seq2	gi|496511138|ref|WP_009219421.1|	95.9	73	4.9e-36
hydrolase, alpha/beta domain protein Solobacterium moorei F0204	comp4025_c0_seq1	gi|320131704|gb|EFW24267.1|	88.3	111	5.6e-52
hydrolase, alpha/beta domain protein Solobacterium moorei F0204	comp4025_c0_seq2	gi|320131704|gb|EFW24267.1|	93.5	245	1.5e-134
hypothetical protein M91_21373, partial Bos mutus	comp4032_c0_seq1	gi|440896842|gb|ELR48661.1|	49.1	53	0.00034
hypothetical protein Campylobacter concisus	comp4041_c0_seq1	gi|500829883|ref|WP_012001284.1|	72.1	104	4.7e-35
hypothetical protein Campylobacter concisus	comp4041_c0_seq2	gi|500829883|ref|WP_012001284.1|	64.4	87	2.5e-21
transposase Bos taurus	comp4043_c0_seq1	gi|66734173|gb|AAY53483.1|	51.1	47	0.00027
proline aminopeptidase P II Proteus mirabilis	comp4044_c0_seq1	gi|754054824|ref|WP_041701201.1|	98.9	88	1.3e-42
hypothetical protein Wohlfahrtiimonas chitiniclastica	comp4054_c0_seq1	gi|516833632|ref|WP_018122093.1|	89.7	78	1.9e-30
Sel1 repeat protein Kingella denitrificans ATCC 33394	comp4058_c0_seq1	gi|324980821|gb|EGC16482.1|	57.5	40	9e-05
diaminopimelate epimerase Chryseobacterium gleum	comp4059_c0_seq1	gi|489070393|ref|WP_002980364.1|	76.1	67	6.8e-21
diaminopimelate epimerase Chryseobacterium gleum	comp4059_c0_seq2	gi|489070393|ref|WP_002980364.1|	77.9	68	2.8e-22
hypothetical protein Acinetobacter johnsonii	comp4063_c0_seq1	gi|490834529|ref|WP_004696613.1|	100	55	5.9e-23
deoxyguanosinetriphosphate triphosphohydrolase Johnsonella ignava	comp4064_c0_seq1	gi|491685534|ref|WP_005541672.1|	51.1	94	3.5e-21
hypothetical protein Granulicatella elegans	comp4067_c0_seq1	gi|750203942|ref|WP_040508016.1|	38.1	113	1.8e-13
hypothetical protein Capnocytophaga granulosa	comp4068_c0_seq1	gi|512457899|ref|WP_016420773.1|	95.5	112	3.1e-58
hypothetical protein Capnocytophaga granulosa	comp4068_c0_seq2	gi|512457899|ref|WP_016420773.1|	90.8	119	5.9e-60
hypothetical protein Cellulomonas sp. HZM	comp4069_c0_seq1	gi|657045647|ref|WP_029288542.1|	81.2	32	4.7e-06
immunoglobulin light chain variable region Homo sapiens	comp4072_c0_seq1	gi|14573275|gb|AAK68026.1|	74.1	81	4.1e-28
hypothetical protein Prevotella fusca	comp4076_c0_seq1	gi|640652536|ref|WP_025078979.1|	97.9	96	5.8e-53
hypothetical protein Prevotella sp. ICM33	comp4076_c0_seq2	gi|739045325|ref|WP_036924159.1|	95.5	89	3.7e-46
LRRGT00196 Rattus norvegicus	comp4081_c0_seq1	gi|45478232|gb|AAS66287.1|	64	75	1.1e-20
chain length determinant protein Providencia rettgeri DSM 1131	comp4082_c0_seq1	gi|291311037|gb|EFE51490.1|	97.8	183	6.7e-94
aminotransferase class III Capnocytophaga gingivalis	comp4087_c0_seq1	gi|488744697|ref|WP_002668038.1|	100	134	3.2e-70
aminotransferase class III Capnocytophaga gingivalis	comp4087_c0_seq2	gi|488744697|ref|WP_002668038.1|	99.2	131	3e-68
type II citrate synthase Proteus mirabilis	comp4088_c0_seq1	gi|490364741|ref|WP_004244410.1|	98.8	80	5.6e-38
helicase SNF Fusobacterium nucleatum	comp4101_c0_seq1	gi|492596628|ref|WP_005898759.1|	100	72	3.1e-35
hypothetical protein Fusobacterium periodonticum	comp4103_c0_seq1	gi|492815985|ref|WP_005974193.1|	97.5	118	9.1e-61
formate--tetrahydrofolate ligase Streptococcus oligofermentans	comp4106_c0_seq1	gi|505417253|ref|WP_015604355.1|	97.9	48	1.7e-19
Lipid A export ATP-binding/permease protein MsbA Wohlfahrtiimonas chitiniclastica SH04	comp4107_c0_seq1	gi|444508774|gb|ELV08943.1|	100	93	8e-44
hypothetical protein CAEBREN_30272 Caenorhabditis brenneri	comp4110_c0_seq1	gi|341894344|gb|EGT50279.1|	50	64	4e-08
DNA-directed RNA polymerase subunit beta' Rothia mucilaginosa	comp4111_c0_seq1	gi|491651672|ref|WP_005508393.1|	95.9	74	2.1e-31
LPXTG-motif cell wall anchor domain protein Streptococcus parasanguinis ATCC 15912	comp4112_c0_seq1	gi|335370644|gb|AEH56594.1|	95.7	70	7.7e-31
Clp protease ClpX Polaromonas glacialis	comp4123_c0_seq1	gi|657728359|ref|WP_029524910.1|	65.8	79	1.7e-18
DeoR family transcriptional regulator Providencia rettgeri	comp4125_c0_seq1	gi|490379674|ref|WP_004259195.1|	100	100	3.2e-48
dihydroxy-acid dehydratase Providencia rettgeri DSM 1131	comp4127_c0_seq1	gi|291311734|gb|EFE52187.1|	100	72	1.9e-32
D-alanyl-D-alanine carboxypeptidase Streptococcus sp. I-P16	comp4132_c0_seq1	gi|552783525|ref|WP_023023046.1|	98.9	90	4.3e-45
peptidase M6 Prevotella sp. oral taxon 306	comp4134_c0_seq1	gi|497005782|ref|WP_009435104.1|	98.5	66	1.1e-29
ferredoxin Prevotella veroralis	comp4134_c0_seq1	gi|490518187|ref|WP_004383707.1|	100	55	9.2e-29
ferredoxin Prevotella veroralis	comp4134_c0_seq1	gi|490518187|ref|WP_004383707.1|	81	21	1.4
hypothetical protein Microvirga lupini	comp4139_c0_seq1	gi|738413659|ref|WP_036365222.1|	82.6	69	2e-23
23S rRNA methyltransferase Solobacterium moorei	comp4140_c0_seq1	gi|493573076|ref|WP_006526283.1|	96.7	91	6.4e-42
pseudouridine synthase, RluA family Solobacterium moorei	comp4140_c0_seq1	gi|493573077|ref|WP_006526284.1|	71.3	87	2.6e-27
threonine synthase Campylobacter showae	comp4143_c0_seq1	gi|489036197|ref|WP_002946541.1|	84.7	124	3.8e-49
putative phosphoribosylaminoimidazolecarboxamide formyltransferase/IMP cyclohydrolase Capnocytophaga sp. oral taxon 332	comp4144_c0_seq1	gi|496944823|ref|WP_009415862.1|	94.8	134	3.4e-64
putative phosphoribosylaminoimidazolecarboxamide formyltransferase/IMP cyclohydrolase Capnocytophaga sp. oral taxon 863	comp4144_c0_seq2	gi|545387006|ref|WP_021627911.1|	94.4	89	2.5e-39
hypothetical protein Campylobacter concisus	comp4146_c0_seq1	gi|737184301|ref|WP_035170177.1|	86.8	68	1.8e-26
MULTISPECIES: tRNA delta(2)-isopentenylpyrophosphate transferase Staphylococcus	comp4147_c0_seq1	gi|488379432|ref|WP_002448817.1|	100	72	1.2e-34
membrane protein Capnocytophaga sp. CM59	comp4148_c0_seq1	gi|497327442|ref|WP_009641655.1|	82.7	81	2.7e-27
membrane protein Capnocytophaga gingivalis	comp4148_c0_seq2	gi|488747250|ref|WP_002670569.1|	86.2	138	1.2e-59
phosphoglycerate kinase Pediococcus lolii	comp4153_c0_seq1	gi|496117317|ref|WP_008841824.1|	67.5	114	2.1e-35
OmpA family protein Porphyromonas sp. oral taxon 278	comp4154_c0_seq1	gi|545429461|ref|WP_021667787.1|	97	33	1.7e-07
OmpA family protein Porphyromonas sp. oral taxon 278	comp4154_c0_seq2	gi|545429461|ref|WP_021667787.1|	97	33	2e-07
hypothetical protein Fusobacterium nucleatum	comp4158_c0_seq1	gi|496073860|ref|WP_008798367.1|	97.4	78	2.2e-34
hypothetical protein Solobacterium moorei	comp4162_c0_seq1	gi|654614040|ref|WP_028078694.1|	95	119	1.9e-58
glucose-1-phosphate thymidylyltransferase, partial Shigella boydii	comp4165_c0_seq1	gi|745762741|ref|WP_039061083.1|	100	71	4.1e-32
fibrillin Streptococcus infantis	comp4168_c0_seq1	gi|446824474|ref|WP_000901730.1|	86.8	114	4.8e-51
hypothetical protein, partial Leptotrichia sp. oral taxon 215	comp4170_c0_seq1	gi|738141686|ref|WP_036099208.1|	73.1	67	7.8e-19
extracellular protein Fusobacterium nucleatum CTI-6	comp4172_c0_seq1	gi|551185405|gb|ERT49231.1|	99.1	108	4.6e-55
transporter Veillonella atypica	comp4173_c0_seq1	gi|491519933|ref|WP_005377564.1|	93	71	8.5e-30
exodeoxyribonuclease V, gamma subunit Haemophilus haemolyticus HK386	comp4177_c0_seq1	gi|386909204|gb|EIJ73880.1|	98.5	67	2.9e-28
membrane protein Prevotella melaninogenica	comp4181_c0_seq1	gi|490495123|ref|WP_004361309.1|	87.5	32	6.3e-07
DNA-directed RNA polymerase subunit beta Porphyromonas endodontalis	comp4183_c0_seq1	gi|490464686|ref|WP_004335236.1|	98	98	4.4e-45
DNA-directed RNA polymerase subunit beta Capnocytophaga sp. oral taxon 332	comp4183_c0_seq2	gi|496939639|ref|WP_009414787.1|	95.2	126	2.2e-60
MFS transporter Alloprevotella tannerae	comp4184_c0_seq1	gi|493298018|ref|WP_006255647.1|	97.5	119	1.5e-58
LytR family transcriptional regulator Rothia mucilaginosa	comp4190_c0_seq1	gi|491652373|ref|WP_005509094.1|	51.4	105	2e-19
cell division protein FtsH Fusobacterium periodonticum	comp4192_c0_seq1	gi|492811112|ref|WP_005971977.1|	88.1	67	7.3e-23
heme ABC exporter, ATP-binding protein CcmA Streptococcus intermedius	comp4194_c0_seq1	gi|497253743|ref|WP_009567960.1|	100	73	1.6e-31
glycogen synthase, partial Fusobacterium sp. oral taxon 370	comp4197_c0_seq1	gi|737521295|ref|WP_035495774.1|	97.4	76	3e-33
heavy metal efflux pump, CzcA family Capnocytophaga sp. oral taxon 863	comp4199_c0_seq1	gi|545388595|ref|WP_021629440.1|	93.9	131	1.9e-59
heavy metal efflux pump, CzcA family Capnocytophaga sp. oral taxon 863	comp4199_c0_seq2	gi|545388595|ref|WP_021629440.1|	94.4	90	3.2e-37
hypothetical protein Pedobacter sp. NL19	comp4200_c0_seq1	gi|754465355|ref|WP_041882802.1|	76.4	72	1.9e-24
hypothetical protein Prevotella sp. C561	comp4202_c0_seq1	gi|496302324|ref|WP_009012972.1|	93.1	58	4.6e-21
sugar transporter Anopheles darlingi	comp4206_c0_seq1	gi|568248690|gb|ETN58527.1|	100	27	2.4e-05
hypothetical protein Capnocytophaga gingivalis	comp4210_c0_seq1	gi|488745090|ref|WP_002668429.1|	94.7	76	1.7e-31
hypothetical protein Capnocytophaga sp. oral taxon 863	comp4210_c0_seq2	gi|545388186|ref|WP_021629037.1|	87.1	85	7.6e-33
membrane protein Chryseobacterium taiwanense	comp4213_c0_seq1	gi|746317782|ref|WP_039364457.1|	45.1	102	5.1e-19
transporter Gemella haemolysans	comp4216_c0_seq1	gi|490384214|ref|WP_004263720.1|	68.6	86	2.7e-22
hypothetical protein Streptococcus constellatus	comp4219_c0_seq1	gi|493309869|ref|WP_006267370.1|	96.4	28	1.8e-06
PREDICTED: hypothetical protein LOC100424241 Macaca mulatta	comp4220_c0_seq1	gi|297301816|ref|XP_002805865.1|	72.3	65	2.1e-17
putative N-terminal methylation Nautilia profundicola AmH	comp4222_c0_seq1	gi|223589289|gb|ACM93025.1|	37.6	101	4.9e-09
DNA polymerase III subunit alpha Granulicatella adiacens	comp4224_c0_seq1	gi|491798012|ref|WP_005605563.1|	98.4	124	2.3e-67
bifunctional aconitate hydratase 2/2-methylisocitrate dehydratase Providencia rettgeri	comp4230_c0_seq1	gi|757597424|ref|WP_042845076.1|	100	101	3.3e-51
acriflavin resistance protein Sphingobacterium antarcticum	comp4240_c0_seq1	gi|739585071|ref|WP_037442867.1|	87.2	39	3.2e-10
acriflavin resistance protein Sphingobacterium antarcticum	comp4240_c0_seq2	gi|739585071|ref|WP_037442867.1|	90.8	76	1.4e-30
hypothetical protein Acinetobacter baumannii	comp4246_c0_seq1	gi|446168390|ref|WP_000246245.1|	97.5	81	6.7e-39
hypothetical protein J523_1275 Acinetobacter baumannii 1202252	comp4255_c0_seq1	gi|587787601|gb|EXA80588.1|	100	105	9.3e-49
hypothetical protein HMPREF1981_01543 Bacteroides pyogenes F0041	comp4258_c0_seq1	gi|542989810|gb|ERI85607.1|	75.5	110	3.6e-40
hemolysin III Ignatzschineria larvae	comp4267_c0_seq1	gi|652484951|ref|WP_026879529.1|	81.8	66	1.5e-23
hemolysin III Ignatzschineria larvae	comp4267_c0_seq2	gi|652484951|ref|WP_026879529.1|	80.3	66	4.5e-23
transcription-repair coupling factor Haemophilus influenzae	comp4268_c0_seq1	gi|752489386|ref|WP_041175406.1|	100	80	1.2e-35
recombinase Prevotella buccalis	comp4274_c0_seq1	gi|750277261|ref|WP_040563417.1|	98.8	80	4.2e-41
hypothetical protein Streptococcus oligofermentans	comp4276_c0_seq1	gi|505417674|ref|WP_015604776.1|	91.7	144	3.5e-67
ORF2 synthetic construct	comp4279_c0_seq1	gi|662180271|gb|AIE45854.1|	63.5	52	9.4e-10
hypothetical protein Ureaplasma urealyticum	comp4280_c0_seq1	gi|490126909|ref|WP_004027365.1|	100	148	7.4e-76
hypothetical protein, partial Campylobacter rectus	comp4284_c0_seq1	gi|748630709|ref|WP_039888886.1|	100	42	9.4e-14
MULTISPECIES: hypothetical protein Gordonia	comp4286_c0_seq1	gi|493953290|ref|WP_006897076.1|	90.5	63	4e-24
aminopeptidase Prevotella intermedia	comp4287_c0_seq1	gi|504523060|ref|WP_014710162.1|	100	90	7.4e-47
hypothetical protein Flavobacterium psychrophilum	comp4292_c0_seq2	gi|500641552|ref|WP_011963675.1|	59	83	5.2e-18
hypothetical protein HMPREF9073_03247, partial Capnocytophaga sp. oral taxon 326 str. F0382	comp4297_c0_seq1	gi|429169087|gb|EKY10870.1|	94.2	104	1.3e-50
Long-chain-fatty-acid--CoA ligase Campylobacter showae	comp4299_c0_seq1	gi|497164399|ref|WP_009493329.1|	69.2	78	6e-24
polysaccharide biosynthesis protein Streptococcus anginosus	comp4300_c0_seq1	gi|489124065|ref|WP_003033865.1|	99.2	119	1.2e-55
peptide ABC transporter permease Fusobacterium nucleatum	comp4302_c0_seq1	gi|496296115|ref|WP_009007133.1|	87.3	102	1.1e-41
hypothetical protein Fusobacterium sp. CM1	comp4303_c0_seq1	gi|696261583|ref|WP_032839119.1|	68.9	74	3.5e-18
hypothetical protein Fusobacterium sp. CM1	comp4303_c0_seq2	gi|696261583|ref|WP_032839119.1|	74.6	122	8.9e-43
phenylalanyl-tRNA synthetase subunit beta Capnocytophaga sp. CM59	comp4304_c0_seq1	gi|497327739|ref|WP_009641952.1|	96.2	80	7e-36
4-hydroxy-3-methylbut-2-enyl diphosphate reductase Prevotella timonensis	comp4307_c0_seq1	gi|495398537|ref|WP_008123237.1|	100	109	6.9e-55
MULTISPECIES: hydrolase Cof Streptococcus anginosus group	comp4310_c0_seq1	gi|489121740|ref|WP_003031562.1|	97.9	141	1e-74
retrovirus-related Pol polyprotein LINE-1, partial Neisseria subflava	comp4312_c0_seq1	gi|490656157|ref|WP_004521147.1|	64.6	48	5.3e-08
	comp4315_c0_seq1	gi|1082533|pir||S46372	80.9	89	6.1e-33
	comp4315_c0_seq2	gi|1082533|pir||S46372	74.2	89	3.9e-27
PF11453 family protein Klebsiella pneumoniae	comp4316_c0_seq1	gi|523672267|ref|WP_020802787.1|	100	50	2.3e-20
thiamine biosynthesis lipoprotein ApbE Providencia alcalifaciens	comp4320_c0_seq1	gi|493707721|ref|WP_006657398.1|	100	54	8.1e-22
putative membrane protein Acinetobacter baumannii ATCC 19606 = CIP 70.34	comp4321_c0_seq1	gi|260411604|gb|EEX04901.1|	97.3	74	2.8e-32
antibiotic ABC transporter ATP-binding protein Capnocytophaga sputigena	comp4323_c0_seq1	gi|488758412|ref|WP_002681647.1|	99.2	119	3.2e-57
hypothetical protein Campylobacter concisus	comp4324_c0_seq1	gi|500829883|ref|WP_012001284.1|	95	80	2.6e-35
methyltransferase Streptococcus intermedius	comp4328_c0_seq1	gi|538450324|ref|WP_020998449.1|	97.4	78	6.8e-36
ABC transporter ATP-binding protein Aggregatibacter segnis	comp4335_c0_seq1	gi|493769892|ref|WP_006718433.1|	100	82	5.8e-38
3-deoxy-7-phosphoheptulonate synthase Veillonella parvula	comp4344_c0_seq1	gi|502628173|ref|WP_012864844.1|	89.2	83	2.5e-33
2,3,4,5-tetrahydropyridine-2,6-carboxylate N-succinyltransferase Capnocytophaga sp. CM59	comp4345_c0_seq1	gi|497328511|ref|WP_009642724.1|	97.2	106	8.2e-53
2,3,4,5-tetrahydropyridine-2,6-dicarboxylate N-succinyltransferase Capnocytophaga sp. oral taxon 863 str. F0517	comp4345_c0_seq2	gi|542962669|gb|ERI61729.1|	94.1	68	1.8e-29
hypothetical protein Capnocytophaga sp. oral taxon 380	comp4346_c0_seq1	gi|496957756|ref|WP_009419820.1|	95.6	136	2.7e-64
hypothetical protein Capnocytophaga sp. oral taxon 380	comp4346_c0_seq2	gi|496957756|ref|WP_009419820.1|	98.5	136	2e-67
immunoglobulin kappa light chain variable region, partial Homo sapiens	comp4349_c0_seq1	gi|453071218|gb|AGG22554.1|	82.4	68	6.1e-25
hypothetical protein HMPREF9141_0375 Prevotella multiformis DSM 16608	comp4353_c0_seq1	gi|324989064|gb|EGC21017.1|	98.8	86	1.2e-41
immunoglobulin heavy chain variable region Homo sapiens	comp4355_c0_seq1	gi|113471948|gb|ABI35456.1|	66	97	1.5e-32
rRNA methyltransferase Haemophilus parainfluenzae	comp4370_c0_seq1	gi|491964461|ref|WP_005695079.1|	96	75	5.2e-33
serine-type D-Ala-D-Ala carboxypeptidase Abiotrophia defectiva	comp4373_c0_seq1	gi|557369052|ref|WP_023391195.1|	100	75	5.4e-35
hypothetical protein Capnocytophaga sp. oral taxon 326	comp4374_c0_seq1	gi|496936954|ref|WP_009413916.1|	99.1	112	1.9e-55
hypothetical protein, partial Capnocytophaga sp. oral taxon 412	comp4374_c0_seq2	gi|736563543|ref|WP_034575811.1|	100	71	3.7e-33
sugar ABC transporter permease Streptococcus sanguinis	comp4375_c0_seq1	gi|488984854|ref|WP_002895641.1|	98.7	79	3.1e-36
hydroxylamine reductase Eubacterium sp. CAG:202	comp4381_c0_seq1	gi|547826869|ref|WP_022235084.1|	77.3	75	3.2e-24
purine nucleoside phosphorylase Streptococcus sanguinis	comp4385_c0_seq1	gi|489006571|ref|WP_002917155.1|	100	32	4.2e-08
glucosamine--fructose-6-phosphate aminotransferase Proteus vulgaris	comp4387_c0_seq1	gi|739062094|ref|WP_036933505.1|	96.7	92	2.4e-40
Putative polyprenol reductase, partial Myotis brandtii	comp4388_c0_seq1	gi|521032732|gb|EPQ14517.1|	50	62	2.4e-07
glyoxalase Capnocytophaga gingivalis	comp4391_c0_seq1	gi|488743622|ref|WP_002666968.1|	98.4	63	2.1e-28
penicillin-binding protein 2X Streptococcus gordonii	comp4393_c0_seq1	gi|500812124|ref|WP_012000071.1|	98.7	77	5.5e-34
23S rRNA pseudouridine synthase Streptococcus sp. 2_1_36FAA	comp4401_c0_seq1	gi|496084660|ref|WP_008809167.1|	80.8	73	5e-25
ribosomal RNA large subunit methyltransferase N Prevotella buccalis	comp4407_c0_seq1	gi|738989194|ref|WP_036871523.1|	92.3	130	2e-61
putative alkyl hydroperoxide reductase F subunit Catonella morbi	comp4408_c0_seq1	gi|556509150|ref|WP_023354051.1|	73	74	3.2e-25
PREDICTED: periplakin Saimiri boliviensis boliviensis	comp4414_c0_seq1	gi|725569660|ref|XP_010337535.1|	71.9	57	4.7e-14
exodeoxyribonuclease VII large subunit Streptococcus constellatus	comp4417_c0_seq1	gi|493312301|ref|WP_006269765.1|	98.9	94	1.2e-42
acetyltransferase Proteus hauseri	comp4418_c0_seq1	gi|559241716|ref|WP_023583729.1|	87.9	116	1.4e-50
acetyltransferase Proteus hauseri	comp4418_c0_seq2	gi|559241716|ref|WP_023583729.1|	86.6	82	1.6e-32
gliding motility protein GldB Prevotella pallens	comp4425_c0_seq1	gi|492915672|ref|WP_006044555.1|	99	99	7.9e-50
hypothetical protein Wohlfahrtiimonas chitiniclastica	comp4428_c0_seq1	gi|516833517|ref|WP_018122039.1|	76.4	89	2.2e-28
ORF2 synthetic construct	comp4440_c0_seq1	gi|662180271|gb|AIE45854.1|	44.3	70	4.4e-10
hypothetical protein Streptococcus mitis	comp4441_c0_seq1	gi|446954498|ref|WP_001031754.1|	100	40	6.8e-15
fimbrial protein Acinetobacter baumannii	comp4442_c0_seq1	gi|446744482|ref|WP_000821738.1|	100	37	6.2e-12
hypothetical protein M214_2019 Acinetobacter baumannii CI86	comp4442_c0_seq1	gi|572031714|gb|ETR85599.1|	100	35	5.3e-11
ABC transporter ATP-binding protein Prevotella bergensis	comp4443_c0_seq1	gi|763258824|ref|WP_044123571.1|	85.3	34	1.1e-06
putative transposase Homo sapiens	comp4448_c0_seq1	gi|2226004|gb|AAB61714.1|	47.7	109	5e-15
nucleoside transporter Prevotella nigrescens	comp4454_c0_seq1	gi|490498107|ref|WP_004364260.1|	96.3	136	6.3e-69
hypothetical protein HMPREF9441_03993, partial Paraprevotella clara YIT 11840	comp4458_c0_seq1	gi|355528646|gb|EHG98170.1|	64.1	103	2.7e-32
hypothetical protein HMPREF9441_03993, partial Paraprevotella clara YIT 11840	comp4458_c0_seq2	gi|355528646|gb|EHG98170.1|	64	100	3.2e-30
ORF2 synthetic construct	comp4472_c0_seq1	gi|662180271|gb|AIE45854.1|	54.5	77	1.5e-13
hypothetical protein Porphyromonas endodontalis	comp4473_c0_seq1	gi|490464321|ref|WP_004334873.1|	80.1	141	2e-62
hypothetical protein Bergeyella zoohelcum	comp4476_c0_seq1	gi|488739058|ref|WP_002662440.1|	84.8	33	1.4e-08
hypothetical protein Alloprevotella tannerae	comp4478_c0_seq1	gi|493296496|ref|WP_006254143.1|	94.1	68	4.5e-28
immunoglobulin kappa light chain VLJ region Homo sapiens	comp4485_c0_seq1	gi|21669423|dbj|BAC01736.1|	81.7	71	1.4e-24
immunoglobulin kappa chain variable region, partial Homo sapiens	comp4485_c0_seq2	gi|77379440|gb|ABA71377.1|	82.9	70	3.7e-25
hypothetical protein Streptococcus thermophilus	comp4487_c0_seq1	gi|489040205|ref|WP_002950529.1|	100	72	1.4e-32
hypothetical protein Streptococcus thermophilus	comp4487_c0_seq1	gi|489040205|ref|WP_002950529.1|	100	52	3.6e-20
hypothetical protein Acinetobacter baumannii	comp4488_c0_seq1	gi|487989680|ref|WP_002061991.1|	98.1	161	1.4e-83
hypothetical protein Veillonella dispar	comp4492_c0_seq1	gi|491530360|ref|WP_005387983.1|	71.6	81	3.7e-21
hypothetical protein Veillonella dispar	comp4492_c0_seq2	gi|491530360|ref|WP_005387983.1|	70.9	79	4e-20
peptidase S9 Tannerella sp. oral taxon BU063 isolate Cell 2	comp4493_c0_seq1	gi|567411833|gb|ETK02634.1|	100	79	2e-38
PREDICTED: secreted protein PRY1 Zea mays	comp4494_c0_seq1	gi|670418727|ref|XP_008650100.1|	62.4	85	1e-24
hypothetical protein ZEAMMB73_759266 Zea mays	comp4494_c0_seq2	gi|413948706|gb|AFW81355.1|	57.4	68	6.9e-16
hypothetical protein, partial Fusobacterium hwasookii	comp4497_c0_seq1	gi|657694933|ref|WP_029494471.1|	76.4	72	7.3e-21
Outer membrane protein Psychrobacter aquaticus CMS 56	comp4504_c0_seq1	gi|545675215|gb|ERL56548.1|	40.2	102	9.8e-11
cell division protein FtsH Prevotella pallens	comp4509_c0_seq1	gi|492915305|ref|WP_006044434.1|	100	70	7e-32
membrane protein Fusobacterium periodonticum	comp4510_c0_seq1	gi|492796453|ref|WP_005966236.1|	75.3	81	2.1e-24
unknown Homo sapiens	comp4512_c0_seq1	gi|2226005|gb|AAB61715.1|	64.9	57	4.7e-09
D-alanine--D-alanine ligase Streptobacillus moniliformis	comp4517_c0_seq1	gi|502622282|ref|WP_012859087.1|	73.6	87	1.1e-26
hypothetical protein Prevotella melaninogenica	comp4526_c0_seq1	gi|503029804|ref|WP_013264780.1|	89.2	93	1.2e-38
membrane protein Veillonella sp. 3_1_44	comp4529_c0_seq1	gi|495990442|ref|WP_008715021.1|	100	50	1.2e-22
DNA-binding protein HU Prevotella amnii	comp4530_c0_seq1	gi|495722908|ref|WP_008447487.1|	72.5	69	9.1e-18
hypothetical protein Campylobacter concisus	comp4532_c0_seq1	gi|544659587|ref|WP_021093194.1|	79.1	67	1.3e-19
50S ribosomal protein L17 Chryseobacterium sp. OV259	comp4544_c0_seq1	gi|736752829|ref|WP_034756433.1|	94.5	55	1.1e-20
multidrug transporter MatE Solobacterium moorei	comp4546_c0_seq1	gi|493571875|ref|WP_006525108.1|	96.2	130	1.8e-62
isoleucyl-tRNA synthetase, partial Bacteroidetes oral taxon 274	comp4547_c0_seq1	gi|749914502|ref|WP_040310938.1|	96.7	92	4.4e-50
hypothetical protein Capnocytophaga sp. oral taxon 329	comp4549_c0_seq1	gi|736525320|ref|WP_034540439.1|	97.6	123	1.1e-67
DNA-binding protein Prevotella histicola	comp4569_c0_seq1	gi|647447831|ref|WP_025790391.1|	86.2	116	3.2e-51
acetyltransferase Streptococcus anginosus C1051	comp4587_c0_seq1	gi|537633995|gb|AGU81266.1|	93.4	76	8.2e-32
hypothetical protein Capnocytophaga sp. oral taxon 338	comp4591_c0_seq1	gi|497432415|ref|WP_009746613.1|	53.2	79	1.8e-16
hypothetical protein, partial Haemophilus haemolyticus	comp4595_c0_seq1	gi|696250169|ref|WP_032827931.1|	96.4	83	4.9e-37
peptide ABC transporter permease Gemella haemolysans	comp4598_c0_seq1	gi|489236046|ref|WP_003144325.1|	83.2	107	1.2e-38
esterase Pseudomonas sp. FGI182	comp4604_c0_seq1	gi|644601134|ref|WP_025340842.1|	100	71	5.2e-33
PREDICTED: zinc finger BED domain-containing protein 5-like Latimeria chalumnae	comp4614_c0_seq1	gi|557025635|ref|XP_006012964.1|	53.3	45	0.00084
translation initiation factor IF-2 Anaerococcus pacaensis	comp4615_c0_seq1	gi|518022515|ref|WP_019192723.1|	95.7	70	1.9e-29
translation initiation factor IF-2 Fusobacterium necrophorum	comp4615_c0_seq2	gi|492760986|ref|WP_005955137.1|	78.6	70	2.6e-23
nicotinamidase Proteus mirabilis	comp4622_c0_seq1	gi|490364628|ref|WP_004244302.1|	100	70	1.2e-30
nicotinamidase Providencia rettgeri	comp4622_c0_seq2	gi|490383705|ref|WP_004263214.1|	97.1	70	1.5e-29
NH(3)-dependent NAD(+) synthetase Campylobacter showae	comp4626_c0_seq1	gi|489041317|ref|WP_002951634.1|	97.1	104	8.9e-52
peptidase propeptide and YPEB domain protein Neisseria cinerea ATCC 14685	comp4627_c0_seq1	gi|269145522|gb|EEZ71940.1|	93.6	125	2.4e-59
PREDICTED: LOW QUALITY PROTEIN: zinc finger protein castor homolog 1 Nomascus leucogenys	comp4631_c0_seq1	gi|441671806|ref|XP_004092303.1|	94.6	37	9.1e-11
hypothetical protein Treponema medium	comp4632_c0_seq1	gi|513867714|ref|WP_016523215.1|	92.1	89	4.6e-41
cell division protein FtsW Lactobacillus iners	comp4637_c0_seq1	gi|493786762|ref|WP_006735040.1|	100	100	4e-49
thiamine biosynthesis protein ThiF Bergeyella zoohelcum	comp4639_c0_seq1	gi|488763329|ref|WP_002686529.1|	72.6	73	8.2e-21
sulfite reductase Ralstonia sp. AU12-08	comp4645_c0_seq1	gi|544770385|ref|WP_021195678.1|	87.6	97	1.1e-43
sulfite reductase Pseudomonas sp. PAMC 25886	comp4645_c0_seq2	gi|497858855|ref|WP_010173011.1|	98.1	161	8.5e-86
alpha amylase, catalytic domain protein Capnocytophaga sp. oral taxon 863	comp4648_c0_seq1	gi|545387190|ref|WP_021628085.1|	94.9	78	6.1e-37
DNA-directed RNA polymerase subunit beta' Streptobacillus moniliformis	comp4665_c0_seq1	gi|502621704|ref|WP_012858519.1|	94.3	70	1.1e-32
signal peptidase Prevotella pallens	comp4666_c0_seq1	gi|492914165|ref|WP_006044060.1|	98.7	77	2.2e-41
glycosyl hydrolase family 3 protein Capnocytophaga sp. oral taxon 380	comp4668_c0_seq1	gi|496956415|ref|WP_009419292.1|	98.9	93	3.3e-42
hypothetical protein PFFVO_01478 Plasmodium falciparum Vietnam Oak-Knoll (FVO)	comp4669_c0_seq1	gi|574751576|gb|ETW19553.1|	100	87	7e-42
DNA-damage-inducible protein D Prevotella oulorum	comp4678_c0_seq1	gi|490514918|ref|WP_004380488.1|	98.6	69	4.9e-30
endonuclease, partial Enterobacter cloacae	comp4685_c0_seq1	gi|746748429|ref|WP_039697194.1|	55.1	69	5e-11
hypothetical protein Smlt2785 Stenotrophomonas maltophilia K279a	comp4694_c0_seq1	gi|190012624|emb|CAQ46252.1|	93.6	78	5.2e-34
50S ribosomal protein L27, partial candidate division SR1 bacterium MGEHA	comp4699_c0_seq1	gi|754473750|ref|WP_041891020.1|	88.8	80	2.1e-31
Hep/Hag repeat protein Dialister micraerophilus	comp4704_c0_seq1	gi|494818259|ref|WP_007553667.1|	93.2	73	3e-30
acyltransferase Streptococcus gordonii	comp4712_c0_seq1	gi|500811443|ref|WP_011999660.1|	98.8	160	2.2e-81
UDP pyrophosphate phosphatase Fusobacterium sp. CM21	comp4715_c0_seq1	gi|696263331|ref|WP_032840760.1|	95.7	70	4.2e-29
MULTISPECIES: integrase Acinetobacter	comp4726_c0_seq1	gi|446566232|ref|WP_000643578.1|	100	149	4e-77
uncharacterized protein LOC101866573 Macaca fascicularis	comp4728_c0_seq1	gi|545687778|ref|NP_001270569.1|	93.3	30	1.2e-06
bacteriocin transporter Granulicatella elegans	comp4735_c0_seq1	gi|493754109|ref|WP_006702998.1|	77.6	67	7.8e-20
hypothetical protein Streptococcus pneumoniae	comp4740_c0_seq1	gi|446655781|ref|WP_000733127.1|	100	38	3.5e-13
hypothetical protein phi32_26 Enterobacteria phage phiEco32	comp4746_c0_seq1	gi|167583581|ref|YP_001671771.1|	97.1	69	2.8e-30
glutathione amide-dependent peroxidase Neisseria bacilliformis	comp4748_c0_seq1	gi|494576694|ref|WP_007341864.1|	98.5	66	1.8e-29
glutathione amide-dependent peroxidase Neisseria bacilliformis	comp4748_c0_seq2	gi|494576694|ref|WP_007341864.1|	98.5	66	2.4e-29
PREDICTED: phosphate carrier protein, mitochondrial Musca domestica	comp4749_c0_seq1	gi|557757366|ref|XP_005178416.1|	91.8	97	1.7e-44
hypothetical protein Gemella haemolysans	comp4750_c0_seq1	gi|489238596|ref|WP_003146847.1|	96.2	80	6.4e-34
glycosidase Prevotella veroralis	comp4765_c0_seq1	gi|490519217|ref|WP_004384722.1|	96.9	129	6.4e-68
PF04041 domain protein Prevotella salivae	comp4765_c0_seq2	gi|546192748|ref|WP_021826531.1|	100	98	7.2e-51
hypothetical protein Ignatzschineria larvae	comp4767_c0_seq1	gi|652483613|ref|WP_026878239.1|	82.1	106	1.1e-42
saccharopine dehydrogenase Prevotella oulorum	comp4768_c0_seq1	gi|640643634|ref|WP_025070816.1|	100	72	2.8e-36
hypothetical protein Capnocytophaga sputigena	comp4771_c0_seq1	gi|488754022|ref|WP_002677298.1|	98.1	107	2.2e-53
polysaccharide deacetylase Propionibacterium acnes	comp4782_c0_seq1	gi|740614181|ref|WP_038399695.1|	100	168	1.7e-92
antibiotic resistance protein VanZ Prevotella sp. ICM33	comp4787_c0_seq1	gi|739039789|ref|WP_036920866.1|	93.5	46	2.4e-17
antibiotic resistance protein VanZ Prevotella sp. C561	comp4787_c0_seq2	gi|496301931|ref|WP_009012579.1|	90.1	71	4.5e-31
Putative sugar lactone lactonase YvrE Wohlfahrtiimonas chitiniclastica	comp4794_c0_seq1	gi|495589500|ref|WP_008314079.1|	97.7	86	5.6e-44
PREDICTED: uncharacterized protein LOC100592646 Nomascus leucogenys	comp4796_c0_seq1	gi|441614573|ref|XP_003282370.2|	85.3	68	6e-25
pseudouridine-5'-phosphate glycosidase Granulicatella adiacens	comp4801_c0_seq1	gi|491797237|ref|WP_005605227.1|	97.6	82	8.3e-37
ATP-dependent Clp protease ATP-binding protein Lachnospiraceae bacterium oral taxon 082	comp4802_c0_seq1	gi|497047961|ref|WP_009445917.1|	100	70	1.7e-30
hypothetical protein Fusobacterium nucleatum	comp4804_c0_seq1	gi|552905272|ref|WP_023036794.1|	98.6	69	4.4e-31
hypothetical protein, partial Ignatzschineria larvae	comp4805_c0_seq1	gi|736855597|ref|WP_034855435.1|	97.6	82	2e-36
endo-beta-N-acetylglucosaminidase Gemella haemolysans	comp4810_c0_seq1	gi|489239522|ref|WP_003147760.1|	88.7	71	4.6e-34
CTP synthase Capnocytophaga sp. oral taxon 326	comp4812_c0_seq1	gi|496936262|ref|WP_009413638.1|	99.2	121	4.1e-64
3-oxoacyl- acyl-carrier-protein	comp4815_c0_seq1	gi|495590754|ref|WP_008315333.1|	82.9	82	1.1e-31
Inner membrane transporter RhtA Wohlfahrtiimonas chitiniclastica	comp4819_c0_seq1	gi|495591223|ref|WP_008315802.1|	71.6	67	1.5e-18
UDP-phosphate galactose phosphotransferase Propionibacterium acnes	comp4822_c0_seq1	gi|504824261|ref|WP_015011363.1|	100	67	2.2e-27
Hypothetical protein Wohlfahrtiimonas chitiniclastica	comp4823_c0_seq1	gi|495590250|ref|WP_008314829.1|	61.7	60	2.3e-14
RelA/SpoT family protein Prevotella sp. oral taxon 473 str. F0040	comp4834_c0_seq1	gi|429146800|gb|EKX89842.1|	100	116	7.8e-57
hypothetical protein M91_20043 Bos mutus	comp4854_c0_seq1	gi|440894082|gb|ELR46636.1|	42	81	0.0009
glutamyl-tRNA synthetase Prevotella nanceiensis	comp4856_c0_seq1	gi|517174496|ref|WP_018363314.1|	100	87	3.3e-44
alanyl-tRNA synthetase Eubacterium eligens CAG:72	comp4857_c0_seq1	gi|547480613|ref|WP_022098544.1|	89.2	83	3.3e-33
alanyl-tRNA synthetase Lactobacillus salivarius	comp4857_c0_seq2	gi|489802733|ref|WP_003706614.1|	94.3	70	2e-29
hypothetical protein Neisseria sicca	comp4860_c0_seq1	gi|489859107|ref|WP_003762759.1|	84	106	2.1e-40
Hypothetical protein Wohlfahrtiimonas chitiniclastica	comp4866_c0_seq1	gi|495591111|ref|WP_008315690.1|	63.2	76	2.1e-19
glucosyl transferase Streptococcus sp. C150	comp4874_c0_seq1	gi|495810390|ref|WP_008534969.1|	97.2	72	4e-35
fructosidase Haemophilus parainfluenzae	comp4878_c0_seq1	gi|491965334|ref|WP_005695945.1|	96.6	87	5.9e-41
hypothetical protein Wohlfahrtiimonas chitiniclastica	comp4881_c0_seq1	gi|516832883|ref|WP_018121753.1|	96.4	83	9.5e-36
Putative transporter YojE Wohlfahrtiimonas chitiniclastica	comp4881_c0_seq2	gi|495591984|ref|WP_008316563.1|	98	98	2.3e-44
Glucosidase, putative Candida maltosa Xu316	comp4882_c0_seq1	gi|459367078|gb|EMG46191.1|	90.1	81	1.1e-36
DNA gyrase subunit B Neisseria gonorrhoeae	comp4886_c0_seq1	gi|489786093|ref|WP_003689984.1|	100	73	1.4e-35
transmembrane protein BRI Homo sapiens	comp4891_c0_seq1	gi|7658295|gb|AAF66130.1|	76.5	68	2e-20
cobalamin biosynthesis protein CobN Veillonella parvula	comp4901_c0_seq1	gi|490832260|ref|WP_004694345.1|	98.5	66	5e-32
hypothetical protein Fusobacterium nucleatum	comp4914_c0_seq1	gi|696314293|ref|WP_032889716.1|	96.8	95	2.3e-46
racemase Acinetobacter sp. GG2	comp4915_c0_seq1	gi|518288167|ref|WP_019458375.1|	70.1	67	4.2e-17
enolase Ignatzschineria larvae	comp4916_c0_seq1	gi|652485039|ref|WP_026879617.1|	93.4	183	2.6e-91
tRNA-dihydrouridine synthase A Ignatzschineria larvae	comp4918_c0_seq1	gi|736855605|ref|WP_034855443.1|	90.6	96	8.1e-45
tRNA-dihydrouridine synthase A Ignatzschineria larvae	comp4918_c0_seq2	gi|736855605|ref|WP_034855443.1|	87.8	90	1e-39
iron ABC transporter substrate-binding protein Neisseria bacilliformis	comp4921_c0_seq1	gi|494581670|ref|WP_007343904.1|	98.6	73	1.1e-32
ferrous iron transporter Neisseria elongata	comp4921_c0_seq2	gi|754568204|ref|WP_041961551.1|	91.3	92	1.2e-39
NTPase Neisseria sicca	comp4923_c0_seq1	gi|738628371|ref|WP_036537881.1|	98.7	79	1.1e-36
NTPase Neisseria sicca	comp4923_c0_seq2	gi|738628371|ref|WP_036537881.1|	83.1	77	1.2e-26
hypothetical protein BU34_21820 Escherichia coli	comp4927_c0_seq1	gi|595586763|gb|AHM31105.1|	88.4	69	4.8e-27
hypothetical protein Megasphaera micronuciformis	comp4931_c0_seq1	gi|493999525|ref|WP_006942126.1|	98.7	151	4e-77
formimidoylglutamase Fusobacterium nucleatum	comp4941_c0_seq1	gi|496074740|ref|WP_008799247.1|	97.8	93	2.5e-45
putative formimidoylglutamase Fusobacterium sp. oral taxon 370 str. F0437	comp4941_c0_seq2	gi|357066247|gb|EHI76398.1|	95.9	74	5e-33
citrate (Si)-synthase Capnocytophaga sp. CM59	comp4942_c0_seq1	gi|402283748|gb|EJU32258.1|	100	78	1.1e-38
type II citrate synthase Capnocytophaga gingivalis	comp4942_c0_seq2	gi|488743307|ref|WP_002666657.1|	98.7	78	1.1e-37
LysR family transcriptional regulator Haemophilus haemolyticus	comp4943_c0_seq1	gi|491849778|ref|WP_005632096.1|	96.6	59	3.8e-23
membrane protein Haemophilus haemolyticus	comp4943_c0_seq1	gi|491856061|ref|WP_005635861.1|	71	69	3.1e-17
hypothetical protein Wohlfahrtiimonas chitiniclastica	comp4944_c0_seq1	gi|516833327|ref|WP_018121954.1|	91.4	128	7.6e-61
hypothetical protein, partial Neisseria mucosa	comp4946_c0_seq1	gi|489844767|ref|WP_003748461.1|	67.1	79	7.6e-16
tetratricopeptide repeat family protein Porphyromonas sp. oral taxon 279	comp4948_c0_seq1	gi|496998459|ref|WP_009432384.1|	87.6	97	3.1e-38
Sel1 repeat protein Neisseria sicca ATCC 29256	comp4951_c0_seq1	gi|255047452|gb|EET42916.1|	72	100	3.6e-34
Hypothetical protein Wohlfahrtiimonas chitiniclastica	comp4953_c0_seq1	gi|495591166|ref|WP_008315745.1|	58.5	94	3.3e-21
signal recognition particle protein Gemella morbillorum	comp4954_c0_seq1	gi|490769794|ref|WP_004632023.1|	100	108	4.1e-52
queuine tRNA-ribosyltransferase Megasphaera micronuciformis	comp4955_c0_seq1	gi|493998066|ref|WP_006940692.1|	92.3	78	3.3e-35
alpha/beta hydrolase Capnocytophaga sp. oral taxon 338	comp4957_c0_seq1	gi|497431919|ref|WP_009746117.1|	95.5	67	3.8e-30
copper-exporting ATPase Providencia rettgeri DSM 1131	comp4960_c0_seq1	gi|291313208|gb|EFE53661.1|	100	69	3.4e-29
DNA polymerase III subunit epsilon Alloprevotella tannerae	comp4962_c0_seq1	gi|493297983|ref|WP_006255612.1|	98.9	87	2.4e-42
hypothetical protein Bacteroides oleiciplenus	comp4963_c0_seq1	gi|496419671|ref|WP_009128518.1|	97.5	119	1.8e-61
oxaloacetate decarboxylase Bacteroidaceae bacterium MS4	comp4963_c0_seq2	gi|755018243|ref|WP_042371526.1|	92	88	1.5e-39
type VI secretion protein ImpA Aggregatibacter sp. oral taxon 458	comp4968_c0_seq1	gi|696450205|ref|WP_033002768.1|	97.1	68	4.8e-30
heme ABC transporter permease Aggregatibacter segnis	comp4969_c0_seq1	gi|493768582|ref|WP_006717134.1|	100	79	2.1e-37
uroporphyrinogen-III synthase Pasteurella dagmatis	comp4974_c0_seq1	gi|492154146|ref|WP_005764133.1|	61.7	60	6.8e-13
putative FeS assembly SUF system protein Capnocytophaga sp. oral taxon 332	comp4976_c0_seq1	gi|496942553|ref|WP_009415287.1|	100	89	3.3e-43
FeS assembly SUF system protein Capnocytophaga sp. oral taxon 336	comp4976_c0_seq2	gi|512704800|ref|WP_016478356.1|	100	67	1.2e-30
pseudouridine synthase B, ribosomal large subunit Abiotrophia defectiva ATCC 49176	comp4977_c0_seq1	gi|554772051|gb|ESK66490.1|	98.2	56	1.4e-21
peptidase S41 Prevotella histicola	comp4985_c0_seq1	gi|496098932|ref|WP_008823439.1|	76.4	55	1.2e-15
transposase, mutator-like family protein Veillonella sp. ICM51a	comp4986_c0_seq1	gi|576675718|gb|EUB29320.1|	100	45	9.2e-18
membrane protein Prevotella buccae	comp4987_c0_seq1	gi|748599357|ref|WP_039857537.1|	98	102	7.4e-51
transporter Pantoea agglomerans	comp4994_c0_seq1	gi|671629738|ref|WP_031593601.1|	66.7	96	1e-25
transporter Pantoea agglomerans	comp4994_c0_seq2	gi|727311154|ref|WP_033767158.1|	70.1	67	4e-16
hypothetical protein Capnocytophaga granulosa	comp5001_c0_seq1	gi|512455276|ref|WP_016419488.1|	98.4	64	4.6e-28
hypothetical protein Capnocytophaga sp. CM59	comp5001_c0_seq1	gi|497327269|ref|WP_009641482.1|	97.8	46	1.1e-16
gamma-glutamyl hydrolase Streptococcus parasanguinis	comp5003_c0_seq1	gi|739763308|ref|WP_037615769.1|	98.6	71	3.1e-32
ORF_o532 Escherichia coli str. K-12 substr. MG1655	comp5006_c0_seq1	gi|606357|gb|AAA58220.1|	98.6	74	1.1e-32
hypothetical protein, partial Listeria monocytogenes	comp5013_c0_seq1	gi|735685040|ref|WP_034172792.1|	94.9	78	6.3e-34
ORF2 synthetic construct	comp5015_c0_seq1	gi|662180271|gb|AIE45854.1|	51.6	62	1e-10
hypothetical protein Campylobacter showae	comp5016_c0_seq1	gi|490451858|ref|WP_004322726.1|	100	71	1e-30
tryptophanyl-tRNA synthetase Treponema medium	comp5017_c0_seq1	gi|513865947|ref|WP_016522304.1|	98.6	72	3.7e-33
hypothetical protein NEIPOLOT_02222 Neisseria polysaccharea ATCC 43768	comp5020_c0_seq1	gi|296838071|gb|EFH22009.1|	62.5	48	2.4e-10
hypothetical protein Gardnerella vaginalis	comp5022_c0_seq1	gi|514913259|ref|WP_016637391.1|	97.6	127	4.2e-64
preprotein translocase, SecY subunit Leptotrichia hofstadii F0254	comp5024_c0_seq1	gi|260858682|gb|EEX73182.1|	98.9	89	4.2e-41
DNA gyrase subunit A, partial Prevotella sp. S7-1-8	comp5025_c0_seq1	gi|739012206|ref|WP_036893697.1|	90.7	140	7.8e-67
ORF2 synthetic construct	comp5026_c0_seq1	gi|662180271|gb|AIE45854.1|	55	40	5.6e-05
PTS glucose transporter subunit IIABC Lactobacillus salivarius	comp5029_c0_seq1	gi|489798068|ref|WP_003701959.1|	98.8	81	1.5e-36
prefoldin subunit 6 Candida tropicalis MYA-3404	comp5029_c0_seq2	gi|255722966|ref|XP_002546417.1|	97.6	82	3e-37
hypothetical protein, partial Fusobacterium periodonticum	comp5030_c0_seq1	gi|492798103|ref|WP_005967066.1|	95.1	183	1.9e-97
hydrogenase expression protein Haemophilus parainfluenzae	comp5040_c0_seq1	gi|491965348|ref|WP_005695959.1|	85.5	83	1.5e-29
S-adenosylmethionine synthetase Neisseria gonorrhoeae	comp5053_c0_seq1	gi|489783479|ref|WP_003687370.1|	100	144	5e-77
hypothetical protein Ignatzschineria larvae	comp5057_c0_seq1	gi|652483542|ref|WP_026878169.1|	100	34	1.8e-11
16S rRNA methyltransferase Gemella morbillorum	comp5060_c0_seq1	gi|490772054|ref|WP_004634277.1|	82.3	79	2.9e-26
16S rRNA methyltransferase Gemella morbillorum	comp5060_c0_seq2	gi|490772054|ref|WP_004634277.1|	83.9	87	2.1e-30
MULTISPECIES: alpha/beta hydrolase Capnocytophaga	comp5064_c0_seq1	gi|497327280|ref|WP_009641493.1|	100	118	2.4e-63
hypothetical protein CaO19.3278 Candida albicans SC5314	comp5073_c0_seq1	gi|68476055|ref|XP_717968.1|	99	97	1e-46
translation initiation factor IF-2, partial Leptotrichia sp. oral taxon 215 str. W9775	comp5075_c0_seq1	gi|544254511|gb|ERK66087.1|	100	153	7.9e-81
translation initiation factor IF-2 Leptotrichia goodfellowii	comp5075_c0_seq2	gi|493859583|ref|WP_006806391.1|	91.2	68	1e-27
hypothetical protein, partial Campylobacter jejuni	comp5078_c0_seq1	gi|766618478|ref|WP_044794815.1|	50	42	0.00074
hypothetical protein, partial Campylobacter jejuni	comp5078_c0_seq2	gi|766618478|ref|WP_044794815.1|	41.3	63	7.8e-05
PAS domain S-box protein Capnocytophaga sp. oral taxon 863	comp5079_c0_seq1	gi|545387225|ref|WP_021628118.1|	82.4	131	2.2e-55
major facilitator transporter Campylobacter showae	comp5084_c0_seq1	gi|736967644|ref|WP_034964086.1|	94.4	71	7.8e-31
hypothetical protein Ignatzschineria larvae	comp5085_c0_seq1	gi|652484942|ref|WP_026879520.1|	79.4	34	5.1e-08
NAD synthetase Capnocytophaga sputigena	comp5091_c0_seq1	gi|488757146|ref|WP_002680393.1|	97.1	104	6.4e-50
NAD synthetase Capnocytophaga ochracea	comp5091_c0_seq2	gi|506262373|ref|WP_015782148.1|	98.2	109	7.6e-54
lysyl-tRNA synthetase Ignatzschineria larvae	comp5104_c0_seq1	gi|652484081|ref|WP_026878702.1|	95.3	128	3.1e-62
hypothetical protein Rothia mucilaginosa	comp5107_c0_seq1	gi|502667281|ref|WP_012903194.1|	80.2	106	1.1e-36
G-D-S-L family lipolytic protein Chryseobacterium caeni	comp5112_c0_seq1	gi|653133718|ref|WP_027383073.1|	78	59	8.2e-17
filamentous hemagglutinin, partial Veillonella sp. ICM51a	comp5113_c0_seq1	gi|740284190|ref|WP_038123705.1|	99	99	1.4e-46
ATP-utilizing enzyme of the PP-loop superfamily Campylobacter concisus	comp5116_c0_seq1	gi|544651744|ref|WP_021085705.1|	98	101	4e-49
UDP-N-acetylglucosamine 2-epimerase Campylobacter showae	comp5124_c0_seq1	gi|489042538|ref|WP_002952843.1|	84.5	116	7.9e-49
MULTISPECIES: cys regulon transcriptional activator CysB Neisseria	comp5128_c0_seq1	gi|489855559|ref|WP_003759222.1|	100	113	1e-56
hypothetical protein Veillonella parvula	comp5129_c0_seq1	gi|490835458|ref|WP_004697540.1|	100	67	1.1e-29
lipase Staphylococcus epidermidis	comp5130_c0_seq1	gi|488424673|ref|WP_002494058.1|	89.9	119	5e-58
Lipase Staphylococcus sp. DORA_6_22	comp5130_c0_seq2	gi|566268010|gb|ETJ14667.1|	96.1	127	3.1e-67
peptidase M26 Gemella haemolysans	comp5133_c0_seq1	gi|750160280|ref|WP_040464355.1|	73.1	67	9.2e-18
hypothetical protein HMPREF0156_01391 Bacteroidetes oral taxon 274 str. F0058	comp5135_c0_seq1	gi|298274391|gb|EFI15943.1|	85	80	3.9e-34
isocitrate dehydrogenase Enhydrobacter aerosaccus	comp5137_c0_seq1	gi|494176917|ref|WP_007114984.1|	100	60	1e-23
hypothetical protein MEO_04159 Candida albicans P94015	comp5150_c0_seq1	gi|703958879|gb|KGQ85232.1|	100	82	2e-38
phosphoenolpyruvate synthase Streptococcus sanguinis	comp5151_c0_seq1	gi|488992065|ref|WP_002902815.1|	98.9	87	4.5e-41
hCG2028242, partial Homo sapiens	comp5164_c0_seq1	gi|119569437|gb|EAW49052.1|	95.7	70	3.5e-33
peptide ABC transporter substrate-binding protein Staphylococcus hominis	comp5173_c0_seq1	gi|488378871|ref|WP_002448256.1|	100	108	3.4e-54
hypothetical protein Fusobacterium nucleatum	comp5176_c0_seq1	gi|496072952|ref|WP_008797459.1|	95.1	103	1e-52
autoinducer kinase Escherichia coli	comp5177_c0_seq1	gi|446035252|ref|WP_000113107.1|	100	88	5.4e-42
endoxylanase Providencia alcalifaciens	comp5188_c0_seq1	gi|739082939|ref|WP_036954089.1|	98.9	93	4.5e-47
glutaredoxin Rothia mucilaginosa	comp5189_c0_seq1	gi|491648268|ref|WP_005505794.1|	97.6	41	5.3e-14
3-hydroxy-3-methylglutaryl-CoA reductase Gemella morbillorum	comp5192_c0_seq1	gi|490771689|ref|WP_004633913.1|	96.4	84	2.5e-36
hypothetical protein Capnocytophaga sp. oral taxon 326	comp5195_c0_seq1	gi|496936521|ref|WP_009413774.1|	97.4	76	2.2e-36
multidrug ABC transporter Gemella haemolysans	comp5204_c0_seq1	gi|489239201|ref|WP_003147443.1|	97.4	115	8.7e-56
helicase protein Capnocytophaga sp. oral taxon 332	comp5207_c0_seq1	gi|497437077|ref|WP_009751275.1|	77.9	95	2.3e-32
hypothetical protein CAMGR0001_1117 Campylobacter gracilis RM3268	comp5210_c0_seq1	gi|257441681|gb|EEV16823.1|	51.7	87	7.1e-11
sodium:alanine symporter Dialister micraerophilus	comp5211_c0_seq1	gi|494819523|ref|WP_007554931.1|	99.2	118	3.3e-61
MULTISPECIES: hypothetical protein, partial Selenomonas	comp5212_c0_seq1	gi|739495397|ref|WP_037355129.1|	56.6	76	7.3e-13
excinuclease ABC subunit C Solobacterium moorei	comp5213_c0_seq1	gi|654612829|ref|WP_028077564.1|	100	106	9.7e-54
hypothetical protein T235_07630 Tannerella sp. oral taxon BU063 isolate Cell 8/11	comp5214_c0_seq1	gi|567459449|gb|ETK12754.1|	95.9	49	7.2e-20
coproporphyrinogen III oxidase Fusobacterium periodonticum	comp5215_c0_seq1	gi|496097102|ref|WP_008821609.1|	98.6	74	9.5e-32
membrane protein Fusobacterium nucleatum	comp5223_c0_seq1	gi|696312101|ref|WP_032887551.1|	100	71	1.7e-30
glutamate--tRNA ligase Proteus mirabilis	comp5224_c0_seq1	gi|739038887|ref|WP_036919966.1|	98.6	70	1.7e-30
hypothetical protein HMPREF9144_1251 Prevotella pallens ATCC 700821	comp5226_c0_seq1	gi|339613401|gb|EGQ18159.1|	61	41	0.00016
GNAT family acetyltransferase Dialister micraerophilus	comp5229_c0_seq1	gi|494819522|ref|WP_007554930.1|	98.5	67	2.8e-30
outer membrane usher protein Escherichia coli	comp5232_c0_seq1	gi|550712566|ref|WP_022645475.1|	98.6	73	1.2e-34
trimethylamine-N-oxide reductase Campylobacter gracilis	comp5236_c0_seq1	gi|492518218|ref|WP_005872975.1|	97	66	2.6e-28
hypothetical protein Veillonella atypica	comp5239_c0_seq1	gi|491525091|ref|WP_005382718.1|	95.3	85	5.4e-39
hemagglutinin Veillonella atypica	comp5243_c0_seq1	gi|491517695|ref|WP_005375326.1|	87.5	96	2e-37
excinuclease ABC subunit B Pseudomonas sp. Ag1	comp5246_c0_seq1	gi|495714194|ref|WP_008438773.1|	100	66	8.2e-30
collagen-binding protein Prevotella salivae	comp5247_c0_seq1	gi|494223742|ref|WP_007135402.1|	98.4	122	1e-62
translation initiation factor IF-1 Faecalibacterium sp. CAG:1138	comp5248_c0_seq1	gi|546849793|ref|WP_021897733.1|	66.2	65	8.9e-17
CtsR family transcriptional regulator Streptococcus sinensis	comp5249_c0_seq1	gi|739763245|ref|WP_037615706.1|	98.8	84	5.3e-38
hypothetical protein Clostridium sp. CAG:58	comp5251_c0_seq1	gi|547867602|ref|WP_022273909.1|	86.7	75	7.2e-29
anthranilate phosphoribosyltransferase Aggregatibacter segnis	comp5256_c0_seq1	gi|696428116|ref|WP_032997880.1|	97	101	6.5e-47
membrane protein Capnocytophaga sputigena	comp5271_c0_seq1	gi|488754498|ref|WP_002677769.1|	90.7	108	1.5e-46
ribosome-associated GTPase EngA Acinetobacter calcoaceticus	comp5275_c0_seq1	gi|503974351|ref|WP_014208345.1|	99.1	112	3e-53
DeoR family transcriptional regulator Klebsiella pneumoniae	comp5281_c0_seq1	gi|490242258|ref|WP_004140495.1|	62.1	66	3e-12
nicotinate phosphoribosyltransferase Fusobacterium nucleatum	comp5283_c0_seq1	gi|495975380|ref|WP_008699959.1|	86.5	96	8.8e-38
CRISPR-associated protein DevR Fusobacterium sp. OBRC1	comp5286_c0_seq1	gi|492597188|ref|WP_005899025.1|	100	79	6.8e-36
3-dehydroquinate synthase Providencia rettgeri	comp5289_c0_seq1	gi|491044937|ref|WP_004906595.1|	75.9	79	2.9e-25
ribonuclease G Prevotella oris	comp5291_c0_seq1	gi|517748925|ref|WP_018919133.1|	98.9	88	1.4e-42
hypothetical protein Campylobacter ureolyticus	comp5292_c0_seq1	gi|517543435|ref|WP_018713643.1|	82	139	1.4e-55
uroporphyrinogen-III synthase Chryseobacterium sp. OV259	comp5296_c0_seq1	gi|736751336|ref|WP_034754947.1|	74.7	99	1.1e-35
PREDICTED: LOW QUALITY PROTEIN: G protein-coupled receptor 135 Physeter catodon	comp5298_c0_seq1	gi|593754008|ref|XP_007131121.1|	54.5	66	5.6e-12
Fis family transcriptional regulator Campylobacter gracilis	comp5299_c0_seq1	gi|492513251|ref|WP_005871582.1|	100	82	1.5e-38
PREDICTED: uncharacterized protein LOC103241848 Chlorocebus sabaeus	comp5300_c0_seq1	gi|635015780|ref|XP_008007604.1|	74.2	62	1.7e-14
hypothetical protein PANDA_008703, partial Ailuropoda melanoleuca	comp5301_c0_seq1	gi|281340144|gb|EFB15728.1|	43.8	80	1.8e-07
LICD family protein Abiotrophia defectiva	comp5303_c0_seq1	gi|557369902|ref|WP_023392045.1|	65.8	79	9.8e-19
DNA mismatch repair protein MutL Prevotella denticola	comp5305_c0_seq1	gi|490481009|ref|WP_004351333.1|	99.2	122	1.5e-63
competence/damage-inducible protein CinA domain Treponema medium	comp5306_c0_seq1	gi|513869701|ref|WP_016524025.1|	88.7	71	1.9e-28
carbohydrate-binding protein SusD, partial Capnocytophaga sp. oral taxon 329	comp5311_c0_seq1	gi|736525693|ref|WP_034540766.1|	76.1	71	2.2e-22
thioredoxin reductase Riemerella anatipestifer	comp5313_c0_seq1	gi|491056157|ref|WP_004917801.1|	89.4	85	3.3e-36
TonB family domain-containing protein Prevotella sp. oral taxon 299 str. F0039	comp5316_c0_seq1	gi|288331793|gb|EFC70276.1|	98.8	86	3e-40
replicative DNA helicase Capnocytophaga sp. oral taxon 332	comp5318_c0_seq1	gi|496947028|ref|WP_009416809.1|	77.9	104	1.3e-34
serine hydroxymethyltransferase Gemella haemolysans	comp5319_c0_seq1	gi|489236983|ref|WP_003145251.1|	100	82	2.6e-38
casein kinase I isoform gamma-3 Candida albicans WO-1	comp5323_c0_seq1	gi|238883707|gb|EEQ47345.1|	98.6	73	2.9e-36
glutamate racemase Prevotella sp. oral taxon 306	comp5327_c0_seq1	gi|497004727|ref|WP_009434365.1|	65.2	46	2.5e-10
RecName: Full=Pol polyprotein; Contains: RecName: Full=Reverse transcriptase/ribonuclease H; Short=RT; Contains: RecName: Full=Integrase; Short=IN Squirrel monkey retrovirus	comp5330_c0_seq1	gi|130667|sp|P03364.2|POL_SMRVH	42	119	1.1e-14
ABC transporter, ATP-binding protein Bacteroidetes oral taxon 274 str. F0058	comp5342_c0_seq1	gi|298275718|gb|EFI17269.1|	97	132	1.5e-64
N5-glutamine S-adenosyl-L-methionine-dependent methyltransferase Morococcus cerebrosus	comp5345_c0_seq1	gi|742700846|gb|KIC13060.1|	92.6	121	7.4e-58
zinc ABC transporter ATP-binding protein Streptococcus pneumoniae	comp5346_c0_seq1	gi|447192217|ref|WP_001269473.1|	94.1	85	8.9e-42
hypothetical protein Providencia rettgeri	comp5361_c0_seq1	gi|491048932|ref|WP_004910584.1|	100	35	6.6e-13
FAD binding domain protein Treponema socranskii	comp5368_c0_seq1	gi|544919664|ref|WP_021329137.1|	100	64	1.7e-27
hypothetical protein Treponema socranskii	comp5368_c0_seq2	gi|513864657|ref|WP_016521951.1|	85.9	71	1.1e-24
transporter Prevotella oris	comp5371_c0_seq1	gi|490506529|ref|WP_004372578.1|	94.4	72	4.3e-29
MULTISPECIES: transcription termination/antitermination factor NusG Eubacterium	comp5375_c0_seq1	gi|502249613|ref|WP_012741285.1|	100	80	1.5e-38
hypothetical protein HMPREF9431_00612 Prevotella oulorum F0390	comp5376_c0_seq1	gi|343923457|gb|EGV34146.1|	98.6	72	1.1e-35
dimethyladenosine transferase Capnocytophaga gingivalis	comp5377_c0_seq1	gi|488746744|ref|WP_002670069.1|	97.8	91	3.3e-42
membrane protein Parvimonas micra	comp5388_c0_seq1	gi|661255158|ref|WP_029950604.1|	100	96	4.7e-47
molecular chaperone DnaJ Selenomonas sp. CM52	comp5400_c0_seq1	gi|497333020|ref|WP_009647233.1|	98.6	73	2e-33
PREDICTED: coiled-coil domain-containing protein 88B Pongo abelii	comp5402_c0_seq1	gi|686735825|ref|XP_009244480.1|	55.1	69	5.9e-08
mCG1030081 Mus musculus	comp5404_c0_seq1	gi|148676139|gb|EDL08086.1|	41.7	72	4.2e-05
ABC transporter substrate-binding protein Gardnerella vaginalis	comp5419_c0_seq1	gi|504367333|ref|WP_014554435.1|	97.1	69	6.1e-33
Tail-specific protease, partial Ignatzschineria larvae	comp5421_c0_seq1	gi|736855244|ref|WP_034855082.1|	90.3	145	1.7e-64
cell wall-binding repeat protein Lachnoanaerobaculum saburreum DSM 3986	comp5428_c0_seq1	gi|315487541|gb|EFU77849.1|	96.1	76	5.2e-33
30S ribosomal protein S14 Prevotella oralis	comp5430_c0_seq1	gi|490503453|ref|WP_004369538.1|	100	51	3.3e-21
immunoglobulin kappa light chain Homo sapiens	comp5442_c0_seq1	gi|219566493|dbj|BAH04758.1|	82.1	67	8.7e-24
aminopeptidase B Pasteurella pneumotropica	comp5447_c0_seq1	gi|517166541|ref|WP_018355359.1|	92.5	67	5.8e-28
hypothetical protein Fusobacterium hwasookii	comp5449_c0_seq1	gi|492665869|ref|WP_005915566.1|	85.5	110	1.5e-44
MULTISPECIES: butanol dehydrogenase Atopobium	comp5454_c0_seq1	gi|737452846|ref|WP_035433072.1|	100	78	2.7e-37
phospho-N-acetylmuramoyl-pentapeptide-transferase Bergeyella zoohelcum	comp5457_c0_seq1	gi|488738934|ref|WP_002662317.1|	71.6	102	1e-36
ORF2 synthetic construct	comp5468_c0_seq1	gi|662180271|gb|AIE45854.1|	68.6	35	0.00023
cytochrome D ubiquinol oxidase, subunit II Prevotella amnii	comp5470_c0_seq1	gi|495722414|ref|WP_008446993.1|	100	44	3e-16
SO34 adhesin Prevotella sp. ICM33	comp5474_c0_seq1	gi|739043951|ref|WP_036923629.1|	77.5	80	9.6e-30
MULTISPECIES: single-stranded DNA-binding protein Staphylococcus	comp5475_c0_seq1	gi|515742539|ref|WP_017175139.1|	99.1	106	6.4e-53
membrane protein Lachnoanaerobaculum sp. OBRC5-5	comp5476_c0_seq1	gi|494868087|ref|WP_007594184.1|	95.5	88	1.6e-41
peptidase, M23 family Capnocytophaga sp. oral taxon 332	comp5479_c0_seq1	gi|496947061|ref|WP_009416842.1|	97.1	103	1.3e-51
CG2 Plasmodium falciparum	comp5486_c0_seq1	gi|2642500|gb|AAC47842.1|	100	121	2.5e-63
conserved hypothetical protein Prevotella oris C735	comp5491_c0_seq1	gi|298577354|gb|EFI49223.1|	98.6	74	5.9e-34
leucyl-tRNA synthetase Staphylococcus hominis	comp5496_c0_seq1	gi|488380244|ref|WP_002449629.1|	96.7	120	9.8e-64
sugar hydrolase Prevotella timonensis	comp5498_c0_seq1	gi|655520371|ref|WP_028901226.1|	96.3	109	3.4e-54
peptide chain release factor 2 Prevotella oulorum	comp5510_c0_seq1	gi|490515170|ref|WP_004380738.1|	98.8	82	3.8e-37
ABC transporter ATP-binding protein Clostridiales genomosp. BVAB3	comp5518_c0_seq1	gi|736563101|ref|WP_034575373.1|	99.1	107	7.2e-53
hypothetical protein Chryseobacterium hispalense	comp5519_c0_seq1	gi|657055167|ref|WP_029297946.1|	60.4	91	1.3e-25
hypothetical protein Lachnoanaerobaculum saburreum	comp5534_c0_seq1	gi|496029713|ref|WP_008754220.1|	98.9	92	3.7e-41
hypothetical protein Lachnoanaerobaculum saburreum	comp5535_c0_seq1	gi|496028347|ref|WP_008752854.1|	43.1	109	4.1e-18
peptidase U32 Lachnoanaerobaculum sp. ICM7	comp5538_c0_seq1	gi|497348894|ref|WP_009663107.1|	93.8	80	6.3e-37
4-hydroxythreonine-4-phosphate dehydrogenase Capnocytophaga sp. oral taxon 332	comp5541_c0_seq1	gi|496938944|ref|WP_009414548.1|	99.1	109	9.9e-54
riboflavin biosynthesis protein RibD Epilithonimonas sp. FH1	comp5548_c0_seq1	gi|736971364|ref|WP_034967786.1|	84	50	1.5e-15
hypothetical protein HMPREF9623_01010 Stomatobaculum longum	comp5551_c0_seq1	gi|371651985|gb|EHO17411.1|	92.2	77	1.3e-34
Flagellar hook protein FlgE Campylobacter concisus	comp5553_c0_seq1	gi|544656601|ref|WP_021090245.1|	100	70	2.4e-29
ATP synthase alpha chain mitochondrial precursor Sphaerulina musiva SO2202	comp5561_c0_seq1	gi|453088967|gb|EMF17007.1|	81.4	70	2.2e-25
hypothetical protein, partial Chryseobacterium daeguense	comp5566_c0_seq1	gi|736749257|ref|WP_034752883.1|	52.3	86	1.2e-14
phenoxybenzoate dioxygenase Neisseria sicca	comp5567_c0_seq1	gi|738544051|ref|WP_036492294.1|	98	100	2.5e-51
retrovirus-related Pol polyprotein LINE-1 Neisseria polysaccharea	comp5571_c0_seq1	gi|489850023|ref|WP_003753704.1|	55.2	67	1.8e-11
G protein-coupled receptor kinase 5, partial synthetic construct	comp5575_c0_seq1	gi|33304025|gb|AAQ02520.1|	92	25	3.2e-05
glycogen branching protein Aggregatibacter segnis	comp5576_c0_seq1	gi|493769624|ref|WP_006718167.1|	97.7	177	1.3e-100
hypothetical protein, partial Lachnoanaerobaculum sp. OBRC5-5	comp5578_c0_seq1	gi|494868533|ref|WP_007594630.1|	52.4	82	1.7e-16
MULTISPECIES: formate-nitrite transporter Streptococcus	comp5586_c0_seq1	gi|739743963|ref|WP_037596912.1|	97.7	43	5.9e-14
hypothetical protein Fusobacterium nucleatum	comp5588_c0_seq1	gi|552907464|ref|WP_023038892.1|	96.3	191	1.8e-97
TonB-dependent receptor plug domain protein Capnocytophaga sp. oral taxon 326	comp5593_c0_seq1	gi|496937171|ref|WP_009414019.1|	100	96	6.7e-46
phosphoenolpyruvate synthase Streptococcus sanguinis	comp5601_c0_seq1	gi|696338274|ref|WP_032913569.1|	96	99	1.1e-46
site-specific recombinase, phage integrase family Actinobaculum sp. oral taxon 183	comp5604_c0_seq1	gi|545327016|ref|WP_021600789.1|	39	77	0.00015
signal peptidase Prevotella oris	comp5605_c0_seq1	gi|517749505|ref|WP_018919713.1|	98.7	79	5.5e-38
hypothetical protein Methylosinus sp. LW3	comp5606_c0_seq1	gi|640373259|ref|WP_024882298.1|	62.3	61	1.3e-12
MULTISPECIES: hypothetical protein Capnocytophaga	comp5607_c0_seq1	gi|496953079|ref|WP_009418655.1|	59.7	77	2.6e-16
cobalt transporter Bacteroidetes oral taxon 274	comp5612_c0_seq1	gi|496508578|ref|WP_009216861.1|	98.8	167	2.3e-89
nuclear polyadenylated RNA-binding protein, putative; single stranded RNA binding protein, putative Candida dubliniensis CD36	comp5613_c0_seq1	gi|241956626|ref|XP_002421033.1|	82.6	46	8.3e-11
AGAP004890-PA Anopheles gambiae str. PEST	comp5621_c0_seq1	gi|158292975|ref|XP_001688552.1|	100	92	1.2e-44
3-methylitaconate isomerase Neisseria mucosa	comp5622_c0_seq1	gi|489840373|ref|WP_003744078.1|	84.2	76	9.4e-27
hypothetical protein, partial Abiotrophia defectiva	comp5630_c0_seq1	gi|737383098|ref|WP_035364583.1|	97.1	69	5.4e-29
MazG nucleotide pyrophosphohydrolase domain protein Prevotella sp. oral taxon 473	comp5633_c0_seq1	gi|497013366|ref|WP_009437456.1|	91.2	80	3.8e-34
ATP-dependent chaperone protein ClpB Selenomonas sp. oral taxon 892 str. F0426	comp5637_c0_seq1	gi|543993035|gb|ERJ95948.1|	93.1	72	8.1e-28
PREDICTED: uncharacterized protein LOC103243837 Chlorocebus sabaeus	comp5641_c0_seq1	gi|635093840|ref|XP_008011616.1|	59.3	81	3.1e-15
MULTISPECIES: LemA protein Elizabethkingia	comp5643_c0_seq1	gi|496377378|ref|WP_009086368.1|	71.6	102	1.7e-34
peptidase C69 Kingella kingae	comp5653_c0_seq1	gi|518218884|ref|WP_019389092.1|	98.3	118	5e-59
autotransporter protein, partial Agrobacterium tumefaciens	comp5658_c0_seq1	gi|737244184|ref|WP_035228456.1|	100	39	3.3e-13
hydrogenase Haemophilus parainfluenzae	comp5669_c0_seq1	gi|491969573|ref|WP_005697958.1|	100	76	3.3e-40
membrane protein Staphylococcus epidermidis	comp5680_c0_seq1	gi|488389189|ref|WP_002458574.1|	97.7	43	3.3e-13
ABC transporter permease Gemella haemolysans	comp5684_c0_seq1	gi|489239694|ref|WP_003147929.1|	97.9	96	1e-46
hypothetical protein Streptococcus sanguinis	comp5690_c0_seq1	gi|488998527|ref|WP_002909205.1|	100	62	2.7e-28
hypothetical protein HMPREF1221_01119 Treponema socranskii subsp. paredis ATCC 35535	comp5692_c0_seq1	gi|513480521|gb|EPF26405.1|	85.3	68	7.5e-23
pilus assembly protein PilQ Kingella sp. Sch538	comp5695_c0_seq1	gi|692422735|ref|WP_032137020.1|	80	75	1.6e-23
MULTISPECIES: addiction module killer protein Enterobacteriaceae	comp5696_c0_seq1	gi|544901375|ref|WP_021312774.1|	100	69	9e-32
MULTISPECIES: hypothetical protein Bacteria	comp5702_c0_seq1	gi|517097688|ref|WP_018286506.1|	83.8	68	4.7e-25
PTS lactose transporter subunit IIC Lachnoanaerobaculum sp. ICM7	comp5704_c0_seq1	gi|497349939|ref|WP_009664152.1|	76.8	82	8.5e-26
peptidase S24-like protein Capnocytophaga sp. CM59	comp5707_c0_seq1	gi|497326972|ref|WP_009641185.1|	78.4	88	3e-32
50S ribosomal protein L1 Fretibacterium fastidiosum	comp5711_c0_seq1	gi|505368907|ref|WP_015556009.1|	89	109	2.1e-48
MULTISPECIES: thioredoxin reductase Acidaminococcus	comp5714_c0_seq1	gi|503894738|ref|WP_014128732.1|	71.8	71	2.6e-21
sensor histidine kinase RprX Prevotella sp. CAG:924	comp5722_c0_seq1	gi|546842320|ref|WP_021897376.1|	87.7	81	1.1e-30
hypothetical protein CAPGI0001_1096 Capnocytophaga gingivalis ATCC 33624	comp5726_c0_seq1	gi|228275118|gb|EEK13921.1|	84.6	52	3e-16
lipid A biosynthesis acyltransferase Capnocytophaga sp. oral taxon 329	comp5735_c0_seq1	gi|496866621|ref|WP_009390975.1|	95.6	45	1.4e-18
phosphotransacetylase Dysgonomonas capnocytophagoides	comp5738_c0_seq1	gi|651641326|ref|WP_026627159.1|	73.5	117	2e-39
5-methyltetrahydropteroyltriglutamate--homocysteine methyltransferase Klebsiella pneumoniae	comp5748_c0_seq1	gi|740646884|ref|WP_038432330.1|	100	83	6.3e-40
Hypothetical protein Campylobacter concisus	comp5749_c0_seq1	gi|544651063|ref|WP_021085064.1|	95.8	48	1.6e-17
arsenical pump membrane protein Staphylococcus epidermidis	comp5751_c0_seq1	gi|695593906|ref|WP_032603183.1|	100	99	8.2e-47
oxalate decarboxylase Ignatzschineria larvae	comp5754_c0_seq1	gi|652484470|ref|WP_026879084.1|	83.3	78	5.9e-32
aspartate carbamoyltransferase Prevotella nanceiensis	comp5755_c0_seq1	gi|517173099|ref|WP_018361917.1|	91	67	4.4e-28
spermidine/putrescine ABC transporter permease Streptobacillus moniliformis	comp5757_c0_seq1	gi|502621610|ref|WP_012858427.1|	75.2	101	5.1e-36
Ser/Thr protein phosphatase family protein Megasphaera micronuciformis	comp5763_c0_seq1	gi|493999729|ref|WP_006942326.1|	98.7	77	2.3e-37
dinitrogenase iron-molybdenum cofactor Megasphaera micronuciformis F0359	comp5763_c0_seq1	gi|310620444|gb|EFQ04014.1|	100	41	1e-13
DNA polymerase III, delta subunit Capnocytophaga sp. oral taxon 336	comp5765_c0_seq1	gi|512709476|ref|WP_016479849.1|	98.7	75	6e-34
co-chaperone GrpE Selenomonas sp. oral taxon 138	comp5772_c0_seq1	gi|497025014|ref|WP_009439641.1|	80	75	1.5e-24
hypothetical protein Ignatzschineria larvae	comp5781_c0_seq1	gi|652483512|ref|WP_026878139.1|	80.6	72	5.2e-24
6-phospho-beta-galactosidase Streptococcus anginosus	comp5783_c0_seq1	gi|538476902|ref|WP_021001914.1|	98.7	76	1.3e-36
predicted protein Veillonella sp. CAG:933	comp5784_c0_seq1	gi|546348749|ref|WP_021840078.1|	47.2	72	5.1e-14
DNA topoisomerase I Bergeyella zoohelcum	comp5786_c0_seq1	gi|488738288|ref|WP_002661675.1|	88.3	120	1.2e-52
cell division protein FtsY Lactobacillus gasseri K7	comp5789_c0_seq1	gi|632797541|gb|KDA99304.1|	97.2	72	1.7e-30
MULTISPECIES: hypothetical protein Porphyromonas	comp5790_c0_seq1	gi|763329870|ref|WP_044188276.1|	54.6	97	2.2e-20
hypothetical protein Treponema sp. OMZ 838	comp5794_c0_seq1	gi|763136461|ref|WP_044016137.1|	96.2	78	1.4e-34
nitrous-oxide reductase transcriptional activator NosR Neisseria macacae ATCC 33926	comp5799_c0_seq1	gi|339887887|gb|EGQ77398.1|	97.2	106	4.8e-53
molybdenum ABC transporter ATP-binding protein Aggregatibacter segnis	comp5801_c0_seq1	gi|493769924|ref|WP_006718465.1|	80	75	4.3e-24
phosphomannomutase Selenomonas noxia	comp5803_c0_seq1	gi|493747753|ref|WP_006696763.1|	98.7	77	9.5e-35
aspartate kinase Lachnoanaerobaculum saburreum	comp5812_c0_seq1	gi|496027311|ref|WP_008751818.1|	100	67	6.8e-29
hypothetical protein Fusobacterium sp. CM22	comp5817_c0_seq1	gi|696269612|ref|WP_032846230.1|	94.7	113	5.5e-55
hypothetical protein Leptotrichia shahii	comp5826_c0_seq1	gi|517261443|ref|WP_018450261.1|	56.5	62	6.8e-11
MULTISPECIES: alpha-acetolactate decarboxylase Staphylococcus	comp5840_c0_seq1	gi|516232661|ref|WP_017636624.1|	91	78	4.1e-33
protein disaggregation chaperone Leptotrichia wadei	comp5845_c0_seq1	gi|648547265|ref|WP_026239016.1|	97.7	87	7.7e-41
hypothetical protein Granulicatella adiacens	comp5852_c0_seq1	gi|491799979|ref|WP_005606322.1|	100	79	7.8e-37
acetolactate synthase Staphylococcus hominis	comp5858_c0_seq1	gi|488380027|ref|WP_002449412.1|	97.4	39	1.1e-12
DNA-directed RNA polymerase subunit beta' Solobacterium moorei	comp5859_c0_seq1	gi|654613963|ref|WP_028078627.1|	100	95	2e-45
hypothetical protein Neisseria mucosa	comp5861_c0_seq1	gi|738545043|ref|WP_036493285.1|	97.1	34	2.4e-11
glycosyl transferase family 8 Neisseria subflava	comp5861_c0_seq1	gi|490655436|ref|WP_004520426.1|	92.3	26	0.00012
endonuclease/reverse transcriptase Sus scrofa	comp5862_c0_seq1	gi|148645276|gb|ABR01162.1|	42.3	97	3.9e-06
elongation factor Ts Prevotella marshii	comp5863_c0_seq1	gi|494007268|ref|WP_006949736.1|	97.6	82	9.2e-36
dGTPase Capnocytophaga ochracea	comp5866_c0_seq1	gi|506262830|ref|WP_015782605.1|	92.4	145	5.9e-70
rod shape-determining protein MreD Chryseobacterium soli	comp5869_c0_seq1	gi|736703596|ref|WP_034708717.1|	66.2	65	1.1e-16
peptidase M16 Prevotella histicola	comp5881_c0_seq1	gi|738988560|ref|WP_036870913.1|	97.9	94	6.2e-44
hypothetical protein HMPREF9161_01426 Selenomonas sp. F0473	comp5883_c0_seq1	gi|425707834|gb|EKU70877.1|	58.3	60	1.2e-13
TonB-denpendent receptor Capnocytophaga sp. oral taxon 329	comp5885_c0_seq1	gi|496870638|ref|WP_009392211.1|	99.2	129	1.6e-66
transposase, IS4 family Neisseria mucosa ATCC 25996	comp5886_c0_seq1	gi|288565817|gb|EFC87377.1|	65.7	70	4.2e-16
hypothetical protein N332_05491, partial Mesitornis unicolor	comp5899_c0_seq1	gi|677421841|gb|KFQ25468.1|	25.6	121	7.7e-07
peptidase family M20 Streptococcus sanguinis	comp5900_c0_seq1	gi|488985490|ref|WP_002896274.1|	100	126	9.4e-64
hypothetical protein Treponema socranskii	comp5902_c0_seq1	gi|544921699|ref|WP_021331120.1|	96.7	90	2.4e-45
hypothetical protein Acinetobacter johnsonii	comp5913_c0_seq1	gi|491126565|ref|WP_004985001.1|	69.8	63	8e-13
hypothetical protein Prevotella sp. oral taxon 473	comp5914_c0_seq1	gi|497012523|ref|WP_009436911.1|	86.1	36	1.4e-09
hypothetical protein Prevotella sp. oral taxon 473	comp5914_c0_seq2	gi|497012523|ref|WP_009436911.1|	86.1	36	9.7e-10
single-stranded DNA-binding protein Treponema maltophilum	comp5915_c0_seq1	gi|513872504|ref|WP_016525426.1|	79.5	83	3.9e-29
hypothetical protein Treponema medium	comp5916_c0_seq1	gi|513869094|ref|WP_016523725.1|	94.1	68	1.4e-29
PREDICTED: reticulon-4-interacting protein 1, mitochondrial isoform X1 Equus przewalskii	comp5920_c0_seq1	gi|664766911|ref|XP_008540961.1|	52.2	69	1.2e-05
hypothetical protein PROVRETT_08829 Providencia rettgeri DSM 1131	comp5924_c0_seq1	gi|291311869|gb|EFE52322.1|	96	25	0.00015
AraC-family transcriptional regulator Proteus mirabilis HI4320	comp5925_c0_seq1	gi|194682526|emb|CAR42515.1|	98.4	62	2.5e-25
TetR family transcriptional regulator Proteus hauseri	comp5925_c0_seq1	gi|739031847|ref|WP_036912969.1|	100	48	1.9e-17
leucine rich repeat protein Capnocytophaga sp. CM59	comp5933_c0_seq1	gi|402285537|gb|EJU34019.1|	86.3	73	1.1e-24
multidrug transporter MatE, partial Chryseobacterium haifense	comp5935_c0_seq1	gi|736764363|ref|WP_034767875.1|	59.3	172	1.3e-52
ATP-dependent DNA helicase RecQ Prevotella multiformis	comp5938_c0_seq1	gi|494609850|ref|WP_007368096.1|	100	106	5.5e-57
multidrug transporter Rothia mucilaginosa	comp5939_c0_seq1	gi|491652473|ref|WP_005509194.1|	100	78	2.5e-35
methylmalonyl-CoA mutase Porphyromonas sp. oral taxon 278	comp5944_c0_seq1	gi|545429675|ref|WP_021668001.1|	99.1	115	2.6e-60
hypothetical protein HMPREF0669_01377 Prevotella sp. oral taxon 299 str. F0039	comp5945_c0_seq1	gi|532126045|gb|EFC70397.2|	90.7	54	7.8e-21
membrane protein Prevotella sp. 10(H)	comp5946_c0_seq1	gi|659856169|ref|WP_029903539.1|	62.5	72	2.4e-19
ComG operon protein 3 Staphylococcus hominis subsp. hominis C80	comp5951_c0_seq1	gi|313654956|gb|EFS18701.1|	100	60	5.1e-25
quinol dehydrogenase Campylobacter gracilis	comp5959_c0_seq1	gi|492506768|ref|WP_005869232.1|	100	41	1e-14
nitrate reductase Campylobacter gracilis	comp5959_c0_seq1	gi|492506771|ref|WP_005869234.1|	73.6	53	1.2e-10
argininosuccinate lyase Ignatzschineria larvae	comp5961_c0_seq1	gi|652483681|ref|WP_026878307.1|	97.4	116	2.3e-56
hypothetical protein Capnocytophaga granulosa	comp5967_c0_seq1	gi|512458275|ref|WP_016420910.1|	75	104	1.2e-35
putative rhoptry protein Campylobacter showae	comp5968_c0_seq1	gi|489038407|ref|WP_002948743.1|	95.5	66	4.8e-27
ferrous iron transport protein B Lachnospiraceae bacterium oral taxon 082 str. F0431	comp5972_c0_seq1	gi|371762967|gb|EHO51468.1|	95.7	94	4.8e-44
unnamed protein product Homo sapiens	comp5977_c0_seq1	gi|34527305|dbj|BAC85364.1|	59.2	49	9.6e-08
hypothetical protein Porphyromonas gingivalis	comp5985_c0_seq1	gi|490722428|ref|WP_004584988.1|	98.9	88	6e-41
protease IV Capnocytophaga sp. oral taxon 412	comp5990_c0_seq1	gi|496963130|ref|WP_009421756.1|	100	74	2.4e-32
RNA-binding protein S4 Granulicatella elegans	comp5996_c0_seq1	gi|493754131|ref|WP_006703020.1|	100	83	9.1e-39
hypothetical protein Capnocytophaga granulosa	comp6007_c0_seq1	gi|512455969|ref|WP_016419782.1|	92.9	98	1.4e-46
RNA methyltransferase Fusobacterium periodonticum	comp6013_c0_seq1	gi|492805289|ref|WP_005969480.1|	85.7	84	7.7e-30
hypothetical protein HMPREF1991_01215 Prevotella loescheii DSM 19665 = JCM 12249 = ATCC 15930	comp6014_c0_seq1	gi|647105653|gb|KDR52638.1|	98.1	103	1.3e-50
glycosyltransferase Prevotella multiformis	comp6015_c0_seq1	gi|494610532|ref|WP_007368778.1|	81	84	9.1e-27
cell division protein FtsZ Capnocytophaga sp. oral taxon 338 str. F0234	comp6017_c0_seq1	gi|325692503|gb|EGD34447.1|	36	125	1.2e-09
Hypothetical protein Campylobacter concisus	comp6023_c0_seq1	gi|544658027|ref|WP_021091663.1|	73.4	109	6.5e-35
uroporphyrinogen-III synthase Fusobacterium hwasookii	comp6024_c0_seq1	gi|657691908|ref|WP_029491702.1|	98.7	75	4.2e-35
peptidase C10 family protein Prevotella nigrescens	comp6027_c0_seq1	gi|750268338|ref|WP_040557288.1|	100	61	1.4e-27
txe/YoeB family addiction module toxin Capnocytophaga ochracea	comp6029_c0_seq1	gi|488750974|ref|WP_002674266.1|	60	55	3.4e-08
formate--tetrahydrofolate ligase Streptococcus sanguinis	comp6030_c0_seq1	gi|489010607|ref|WP_002921159.1|	84.8	79	5.2e-28
hypothetical protein HMPREF0870_01219 Veillonella atypica KON	comp6044_c0_seq1	gi|429177792|gb|EKY19097.1|	72.1	129	5e-44
prolyl-tRNA synthetase Campylobacter concisus	comp6046_c0_seq1	gi|500828931|ref|WP_012000983.1|	96.1	77	1.2e-32
hypothetical protein Streptobacillus moniliformis	comp6050_c0_seq1	gi|502621616|ref|WP_012858433.1|	65.1	63	1.1e-14
nitroreductase Streptobacillus moniliformis	comp6050_c0_seq1	gi|502622428|ref|WP_012859231.1|	64.4	59	1.1e-12
hypothetical protein HMPREF0666_01596 Prevotella sp. C561	comp6053_c0_seq1	gi|345043208|gb|EGW47289.1|	96.1	103	1.1e-49
hypothetical protein Lachnospiraceae bacterium MD2004	comp6058_c0_seq1	gi|653219811|ref|WP_027432370.1|	38.6	127	4.3e-16
PREDICTED: uncharacterized protein LOC104860399 Fukomys damarensis	comp6059_c0_seq1	gi|731210367|ref|XP_010619855.1|	47.9	71	3.5e-07
acyl-ACP thioesterase Bacillus thermoamylovorans	comp6060_c0_seq1	gi|754289049|ref|WP_041848553.1|	100	98	4.6e-50
ribose 5-phosphate isomerase B Porphyromonas sp. oral taxon 279	comp6067_c0_seq1	gi|496999942|ref|WP_009433071.1|	67.8	87	1.6e-27
putative sigma-E factor regulatory protein RseB Aggregatibacter sp. oral taxon 458	comp6068_c0_seq1	gi|545357478|ref|WP_021615489.1|	100	70	4.4e-32
5'-nucleotidase Prevotella falsenii	comp6071_c0_seq1	gi|640568070|ref|WP_024999056.1|	100	100	1.1e-51
DNA mismatch repair protein MutL Chryseobacterium sp. JM1	comp6073_c0_seq1	gi|736720184|ref|WP_034724576.1|	85	80	1.3e-32
hypothetical protein HMPREF9138_01770 Prevotella histicola F0411	comp6075_c0_seq1	gi|355368271|gb|EHG15692.1|	97.1	68	1.2e-28
DNA-directed RNA polymerase subunit beta Pedobacter sp. NL19	comp6079_c0_seq1	gi|754465235|ref|WP_041882683.1|	98.5	66	6.9e-29
ATP synthase F1, beta subunit Abiotrophia defectiva	comp6088_c0_seq1	gi|557369786|ref|WP_023391929.1|	78.3	69	1e-19
Fic family protein Capnocytophaga sp. oral taxon 863	comp6090_c0_seq1	gi|545386173|ref|WP_021627109.1|	87.4	95	6.4e-42
hypothetical protein HMPREF9430_01451 Solobacterium moorei F0204	comp6094_c0_seq1	gi|320131510|gb|EFW24075.1|	97.8	91	8.6e-43
ACP S-malonyltransferase Acinetobacter baumannii	comp6098_c0_seq1	gi|487912403|ref|WP_001985869.1|	97.6	85	2.8e-38
integrase Campylobacter sp. 10_1_50	comp6099_c0_seq1	gi|496650163|ref|WP_009293892.1|	100	56	1.6e-22
arylsulfatase Prevotella amnii	comp6108_c0_seq1	gi|495722418|ref|WP_008446997.1|	100	67	1.5e-31
co-chaperone GrpE Streptococcus mutans	comp6124_c0_seq1	gi|648217183|ref|WP_025998338.1|	85.7	70	9.1e-24
membrane protein Parabacteroides goldsteinii	comp6134_c0_seq1	gi|763388778|ref|WP_044245905.1|	68.2	85	6.7e-29
DNA-directed RNA polymerase subunit beta Ignatzschineria larvae	comp6135_c0_seq1	gi|652484725|ref|WP_026879329.1|	98.7	78	3.7e-34
hypothetical protein OsI_05624 Oryza sativa Indica Group	comp6138_c0_seq1	gi|125537847|gb|EAY84242.1|	56.4	39	0.00077
hypothetical protein Haemophilus haemolyticus	comp6140_c0_seq1	gi|491858950|ref|WP_005637126.1|	96.7	181	6.9e-92
PREDICTED: uncharacterized protein LOC100591818 Nomascus leucogenys	comp6142_c0_seq1	gi|332254027|ref|XP_003276132.1|	58.5	41	0.00044
PREDICTED: coiled-coil domain-containing protein 132 isoform X2 Homo sapiens	comp6149_c0_seq1	gi|767948247|ref|XP_011514698.1|	62.5	48	2e-07
glycosyltransferase, group 2 family protein Abiotrophia defectiva	comp6151_c0_seq1	gi|557369085|ref|WP_023391228.1|	94.8	58	7.7e-24
membrane protein Chryseobacterium caeni	comp6152_c0_seq1	gi|653135196|ref|WP_027384545.1|	56.8	148	1.3e-43
MULTISPECIES: mannosyl-glycoprotein endo-beta-N-acetylglucosamidase Staphylococcus	comp6153_c0_seq1	gi|515743183|ref|WP_017175783.1|	78.3	83	2.7e-27
tyrosine recombinase XerD Capnocytophaga gingivalis ATCC 33624	comp6162_c0_seq1	gi|228275628|gb|EEK14405.1|	100	123	4.5e-63
acyl-ACP--UDP-N- acetylglucosamine O-acyltransferase Chryseobacterium haifense	comp6169_c0_seq1	gi|671515594|ref|WP_031501420.1|	94.6	92	2.1e-44
Putative multidrug export ATP-binding/permease protein YgaD Wohlfahrtiimonas chitiniclastica	comp6175_c0_seq1	gi|495590352|ref|WP_008314931.1|	96.5	114	1.3e-56
beta-galactosidase Prevotella nanceiensis	comp6190_c0_seq1	gi|763260334|ref|WP_044124938.1|	99.2	123	6.5e-70
hypothetical protein Capnocytophaga sp. oral taxon 338	comp6202_c0_seq1	gi|497432045|ref|WP_009746243.1|	72.9	96	1.7e-33
hypothetical protein Campylobacter concisus	comp6214_c0_seq1	gi|544650389|ref|WP_021084408.1|	100	81	1.1e-36
cytochrome C Campylobacter gracilis	comp6225_c0_seq1	gi|492506957|ref|WP_005869336.1|	64.4	73	6.7e-17
hypothetical protein Capnocytophaga sp. oral taxon 326	comp6236_c0_seq1	gi|497436842|ref|WP_009751040.1|	100	87	6.3e-42
MULTISPECIES: recombinase RecR Staphylococcus	comp6246_c0_seq1	gi|488378582|ref|WP_002447967.1|	100	110	4.4e-57
FAD-dependent pyridine nucleotide-disulfide oxidoreductase Atopobium vaginae	comp6248_c0_seq1	gi|493346143|ref|WP_006302919.1|	98.8	81	2.3e-39
PREDICTED: LINE-1 type transposase domain-containing protein 1 Leptonychotes weddellii	comp6255_c0_seq1	gi|585161501|ref|XP_006732964.1|	46.9	81	7.1e-09
hypothetical protein Fusobacterium nucleatum	comp6267_c0_seq1	gi|552904842|ref|WP_023036367.1|	97.5	80	4.5e-36
Hypothetical protein Wohlfahrtiimonas chitiniclastica	comp6277_c0_seq1	gi|495591635|ref|WP_008316214.1|	98.4	62	3.7e-25
transglutaminase Enhydrobacter aerosaccus	comp6279_c0_seq1	gi|494182028|ref|WP_007117128.1|	71.8	39	6.1e-06
hypothetical protein Paenibacillus sophorae	comp6279_c0_seq1	gi|738701580|ref|WP_036600366.1|	96	25	0.0002
peptidoglycan glycosyltransferase Chryseobacterium piperi	comp6283_c0_seq1	gi|736674221|ref|WP_034680738.1|	73.9	184	4.2e-73
lipopolysaccharide biosynthesis protein Tannerella forsythia	comp6298_c0_seq1	gi|503990496|ref|WP_014224490.1|	55.4	65	1.5e-15
hypothetical protein Prevotella sp. oral taxon 473	comp6299_c0_seq1	gi|497438024|ref|WP_009752222.1|	96	124	4.7e-60
hypothetical protein Rhinolophus ferrumequinum	comp6302_c0_seq1	gi|183396383|gb|ACC62065.1|	45.6	68	0.00044
gamma-aminobutyrate permease Lactococcus lactis	comp6318_c0_seq1	gi|696377017|ref|WP_032951396.1|	81.8	88	3.3e-31
pyruvate kinase Prevotella sp. oral taxon 472	comp6323_c0_seq1	gi|496529185|ref|WP_009235945.1|	98.4	64	1.2e-26
PREDICTED: ventricular zone-expressed PH domain-containing protein homolog 1 isoform X4 Chlorocebus sabaeus	comp6326_c0_seq1	gi|635084351|ref|XP_008006786.1|	96.4	28	1.6e-05
hypothetical protein Solobacterium moorei	comp6346_c0_seq1	gi|654614273|ref|WP_028078886.1|	88.1	126	6.7e-54
acyl-CoA dehydrogenase Prevotella timonensis	comp6349_c0_seq1	gi|495398172|ref|WP_008122872.1|	98.9	91	3.3e-42
flagellar basal body rod protein subunit C Campylobacter curvus	comp6351_c0_seq1	gi|500770072|ref|WP_011991610.1|	100	134	7.1e-70
ABC transporter ATPase component Klebsiella pneumoniae	comp6359_c0_seq1	gi|491031469|ref|WP_004893155.1|	63.8	47	1.1e-07
hypothetical protein HMPREF1177_00273 Eikenella corrodens CC92I	comp6360_c0_seq1	gi|564138513|gb|ETA84621.1|	97.6	126	5.6e-64
ATPase AAA Capnocytophaga sp. oral taxon 329	comp6368_c0_seq1	gi|496867775|ref|WP_009391206.1|	89.1	92	1.4e-40
PREDICTED: uncharacterized protein C6orf132 homolog Macaca fascicularis	comp6371_c0_seq1	gi|544430714|ref|XP_005554260.1|	92.3	52	5.7e-19
30S ribosomal protein S19 Gracilibacteria bacterium JGI 0000069-K10	comp6374_c0_seq1	gi|742672449|ref|WP_038978003.1|	81.5	65	4.8e-23
pyruvate:ferredoxin (flavodoxin) oxidoreductase Porphyromonas endodontalis	comp6381_c0_seq1	gi|490462526|ref|WP_004333086.1|	98.6	70	1.2e-31
hypothetical protein Granulicatella adiacens	comp6384_c0_seq1	gi|491799969|ref|WP_005606312.1|	68.1	91	1.2e-21
6-phospho-beta-glucosidase AscB Streptococcus anginosus 1_2_62CV	comp6387_c0_seq1	gi|319810954|gb|EFW07273.1|	97.3	73	2.7e-34
6-phospho-beta-glucosidase AscB Streptococcus anginosus 1_2_62CV	comp6387_c0_seq2	gi|319810954|gb|EFW07273.1|	98.5	67	1.7e-30
hypothetical protein Neisseria mucosa	comp6388_c0_seq1	gi|738542319|ref|WP_036490569.1|	97.8	89	6.1e-41
hypothetical protein Treponema vincentii	comp6389_c0_seq1	gi|493198201|ref|WP_006188345.1|	95.4	65	2.6e-28
membrane protein Veillonella dispar	comp6391_c0_seq1	gi|491527497|ref|WP_005385122.1|	98.7	75	7.9e-34
sodium:proton antiporter Lachnoanaerobaculum sp. OBRC5-5	comp6394_c0_seq1	gi|494867163|ref|WP_007593260.1|	97.5	79	2.8e-37
sugar ABC transporter substrate-binding protein Escherichia coli	comp6395_c0_seq1	gi|446188074|ref|WP_000265929.1|	100	82	2e-38
hypothetical protein Wohlfahrtiimonas chitiniclastica	comp6400_c0_seq1	gi|516835403|ref|WP_018122791.1|	81.2	69	2.5e-26
PREDICTED: selenocysteine lyase Nomascus leucogenys	comp6406_c0_seq1	gi|332256825|ref|XP_003277518.1|	58.2	55	7.8e-10
chromosome partitioning protein ParA Rhizobium sp. PDO1-076	comp6411_c0_seq1	gi|494875335|ref|WP_007601429.1|	91.7	36	1.9e-08
histidine kinase Streptococcus sinensis	comp6419_c0_seq1	gi|739765575|ref|WP_037617981.1|	95.8	71	8.5e-30
ATP-dependent RNA helicase SrmB Haemophilus influenzae	comp6429_c0_seq1	gi|696245162|ref|WP_032823975.1|	100	77	3e-36
cysteine synthase Bergeyella zoohelcum	comp6430_c0_seq1	gi|488764155|ref|WP_002687355.1|	86.8	129	3.3e-56
MULTISPECIES: MarR family transcriptional regulator Veillonella	comp6432_c0_seq1	gi|491523068|ref|WP_005380696.1|	95.7	46	2.6e-16
hypothetical protein Prevotella pallens	comp6437_c0_seq1	gi|492917620|ref|WP_006045225.1|	97.9	96	7.9e-47
ribonuclease BN Leptotrichia shahii	comp6440_c0_seq1	gi|517261952|ref|WP_018450770.1|	46.2	52	3.1e-05
PREDICTED: fukutin isoform X1 Macaca fascicularis	comp6450_c0_seq1	gi|544493047|ref|XP_005581187.1|	90	30	5.3e-06
nicotinate phosphoribosyltransferase Delftia acidovorans	comp6451_c0_seq1	gi|736369796|ref|WP_034394996.1|	100	65	5.1e-29
MULTISPECIES: signal transduction histidine kinase Staphylococcus	comp6453_c0_seq1	gi|487749052|ref|WP_001831043.1|	100	72	2.9e-33
CCA-adding protein Aggregatibacter segnis	comp6462_c0_seq1	gi|493768956|ref|WP_006717505.1|	98.9	95	4.8e-46
CCA-adding protein Aggregatibacter segnis	comp6462_c0_seq1	gi|493768956|ref|WP_006717505.1|	94.9	59	1e-27
hypothetical protein HMPREF9331_02365 Capnocytophaga granulosa ATCC 51502	comp6471_c0_seq1	gi|512027040|gb|EPD27170.1|	95.5	67	8.6e-27
carboxypeptidase Anopheles sinensis	comp6479_c0_seq1	gi|566037256|gb|AHC32036.1|	92	87	6.8e-36
endonuclease/exonuclease/phosphatase family protein Capnocytophaga sp. oral taxon 329 str. F0087	comp6483_c0_seq1	gi|725815941|gb|KHE68792.1|	98.9	89	2.2e-43
peptidase M24 Fusobacterium mortiferum	comp6490_c0_seq1	gi|492554004|ref|WP_005884340.1|	89.5	76	7.5e-32
alpha/beta hydrolase Capnocytophaga sp. CM59	comp6491_c0_seq1	gi|497326862|ref|WP_009641075.1|	97.7	88	1.6e-40
phenylalanyl-tRNA synthetase subunit beta Campylobacter showae	comp6494_c0_seq1	gi|489038019|ref|WP_002948357.1|	98.6	72	2.1e-31
ATP-dependent Clp protease ATP-binding protein Gardnerella vaginalis	comp6495_c0_seq1	gi|490229501|ref|WP_004127848.1|	92.1	38	2e-10
hypothetical protein EGM_03283 Macaca fascicularis	comp6499_c0_seq1	gi|355786129|gb|EHH66312.1|	65.6	90	2.3e-22
amidohydrolase 2 Acidovorax delafieldii 2AN	comp6500_c0_seq1	gi|241366459|gb|EER60963.1|	69.1	55	3.6e-14
heat-shock protein Pedobacter sp. NL19	comp6504_c0_seq1	gi|754468288|ref|WP_041885682.1|	95.9	73	3.1e-33
serine/threonine protein kinase Streptococcus cristatus	comp6505_c0_seq1	gi|491765673|ref|WP_005590930.1|	99.2	124	3.3e-61
N-acetylmuramoyl-L-alanine amidase Prevotella sp. oral taxon 473 str. F0040	comp6506_c0_seq1	gi|429149639|gb|EKX92612.1|	100	118	3.1e-59
LuxR family transcriptional regulator Pseudomonas mendocina	comp6519_c0_seq1	gi|754589581|ref|WP_041981007.1|	77	87	1.7e-27
hypothetical protein Capnocytophaga sp. oral taxon 332	comp6525_c0_seq1	gi|496939045|ref|WP_009414602.1|	97	166	1.3e-84
ORF2 synthetic construct	comp6534_c0_seq1	gi|662180271|gb|AIE45854.1|	64.8	71	2.3e-17
hypothetical protein CaO19.5444 Candida albicans SC5314	comp6536_c0_seq1	gi|68476333|ref|XP_717816.1|	100	69	1.2e-31
transporter Proteus penneri	comp6538_c0_seq1	gi|493581253|ref|WP_006534318.1|	72	125	1.2e-40
hypothetical protein Campylobacter concisus	comp6540_c0_seq1	gi|544650613|ref|WP_021084630.1|	100	78	7.2e-34
hypothetical protein Campylobacter concisus	comp6549_c0_seq1	gi|544657437|ref|WP_021091078.1|	79.1	67	3.2e-18
hypothetical protein GCWU000182_00429 Abiotrophia defectiva ATCC 49176	comp6550_c0_seq1	gi|554771646|gb|ESK66087.1|	96.4	195	2.6e-104
conserved hypothetical protein Candida tropicalis MYA-3404	comp6552_c0_seq1	gi|255728211|ref|XP_002549031.1|	72.3	112	1.3e-35
acriflavine resistance protein E Escherichia coli	comp6553_c0_seq1	gi|510914599|ref|WP_016235810.1|	72.9	129	4.4e-40
UDP-N-acetylglucosamine 2-epimerase Acinetobacter baumannii	comp6556_c0_seq1	gi|740519485|ref|WP_038347826.1|	96.2	80	1.5e-38
DNA-directed RNA polymerase subunit beta' Bacteroides sp. CAG:709	comp6561_c0_seq1	gi|547732951|ref|WP_022146900.1|	83.3	78	5.7e-27
hypothetical protein VEIDISOL_00740 Veillonella dispar ATCC 17748	comp6564_c0_seq1	gi|237864646|gb|EEP65936.1|	66.7	42	7.6e-05
putative NAD-dependent deacetylase Neisseria sicca VK64	comp6572_c0_seq1	gi|385693230|gb|EIG23883.1|	84.5	103	8.3e-42
Putative ubiquitin thioesterase L96, partial Columba livia	comp6578_c0_seq1	gi|449282914|gb|EMC89649.1|	68.9	45	1.1e-08
tryptophanase Eubacterium desmolans	comp6587_c0_seq1	gi|671474464|ref|WP_031476732.1|	100	23	0.00012
hypothetical protein Acinetobacter sp. YZS-X1-1	comp6588_c0_seq1	gi|735681922|ref|WP_034171125.1|	51.5	130	1.8e-28
chemotaxis protein CheY Acinetobacter baumannii	comp6592_c0_seq1	gi|446581559|ref|WP_000658905.1|	88	133	6.2e-58
putative phosphomethylpyrimidine kinase Prevotella denticola F0289	comp6597_c0_seq1	gi|326945838|gb|AEA21723.1|	100	85	3.4e-41
actin 1, partial Leptinotarsa decemlineata	comp6599_c0_seq1	gi|470012440|gb|AGI03915.1|	100	82	7.4e-41
PREDICTED: LOW QUALITY PROTEIN: BRCA1-A complex subunit BRE, partial Nannospalax galili	comp6611_c0_seq1	gi|674041627|ref|XP_008826635.1|	53.2	79	3.5e-09
DNA polymerase I Gemella haemolysans	comp6612_c0_seq1	gi|489236994|ref|WP_003145261.1|	99.1	116	2.7e-57
hypothetical protein Prevotella sp. oral taxon 473	comp6613_c0_seq1	gi|497012610|ref|WP_009436998.1|	100	40	6.3e-15
hypothetical protein Stenoxybacter acetivorans	comp6616_c0_seq1	gi|739735241|ref|WP_037588457.1|	51.5	101	6.4e-23
iron citrate ABC transporter substrate-binding protein Staphylococcus epidermidis	comp6625_c0_seq1	gi|499395294|ref|WP_011082761.1|	98.9	88	1.2e-41
excinuclease ABC subunit A Capnocytophaga sp. oral taxon 336	comp6626_c0_seq1	gi|512709048|ref|WP_016479718.1|	79.1	67	1.3e-23
[truncated: 63,536 more rows]
